# Supplementary material for: Long non-coding RNAs potentially function synergistically in the cellular reprogramming of SCNT embryos
Source: BMC Genomics. 2018 Aug 23;19:631. doi: 10.1186/s12864-018-5021-2 (PMC6107955; doi:10.1186/s12864-018-5021-2)
Supplement: Supplementary file 1 — DE lncRNAs with significant difference compared zygote with oocytes. (XLSX 17 kb) [file 12864_2018_5021_MOESM1_ESM.xlsx]

## Sheet: Fig.S1
Gene	Invivo_1_normalize	Oocyte_normalize	FoldChange	Log2FoldChange	pval	padj	Up/Down	Significant
ENSMUSG00000085427	979.543	289.413	3.38458	1.75898	5.38387e-07	3.09191e-05	up	yes
ENSMUSG00000106334	484.494	135.159	3.58462	1.84182	7.62599e-06	0.000308217	up	yes
ENSMUSG00000051198	40.2291	0	Inf	Inf	5.47656e-07	3.09191e-05	up	yes
ENSMUSG00000086232	18.7987	0	Inf	Inf	0.00102018	0.0167724	up	yes
ENSMUSG00000107667	462.595	126.084	3.66895	1.87537	7.23332e-06	0.000305057	up	yes
ENSMUSG00000085077	22.65	0	Inf	Inf	0.000250614	0.0055249	up	yes
ENSMUSG00000097884	53.0122	0	Inf	Inf	8.53073e-09	1.03435e-06	up	yes
ENSMUSG00000071721	113.551	2.18661	51.9303	5.69851	0.000487145	0.00987694	up	yes
ENSMUSG00000097785	31.2865	0.272138	114.966	6.84506	5.16546e-05	0.00156578	up	yes
ENSMUSG00000106015	1272.59	284.352	4.4754	2.16202	6.10398e-11	9.8681e-09	up	yes
ENSMUSG00000097823	15.476	0	Inf	Inf	0.00320478	0.0437836	up	yes
ENSMUSG00000102917	5587.07	1046.47	5.33898	2.41656	2.02202e-22	9.8068e-20	up	yes
ENSMUSG00000101596	22.65	0	Inf	Inf	0.000250614	0.0055249	up	yes
ENSMUSG00000107528	74.9861	11.1216	6.7424	2.75326	0.000623589	0.0118604	up	yes
ENSMUSG00000102987	55.2681	4.68409	11.7991	3.56061	0.00255227	0.0358798	up	yes
ENSMUSG00000086899	150.292	37.596	3.99756	1.99912	0.000645365	0.0120385	up	yes
ENSMUSG00000085126	94.5584	16.6473	5.68009	2.50591	0.000562886	0.0111428	up	yes
ENSMUSG00000069796	434.935	114.408	3.80162	1.92661	4.46573e-06	0.000216588	up	yes
ENSMUSG00000085911	29.377	0.24612	119.361	6.89918	9.75524e-05	0.00278311	up	yes
ENSMUSG00000097849	35.0045	0.282395	123.956	6.95368	1.44313e-05	0.000538398	up	yes
ENSMUSG00000106594	24.3659	0	Inf	Inf	0.000134499	0.00343327	up	yes
ENSMUSG00000087388	20.2442	0	Inf	Inf	0.000609967	0.0118334	up	yes
ENSMUSG00000086021	231.48	45.5253	5.08463	2.34614	6.50474e-06	0.000289386	up	yes
ENSMUSG00000097103	1021.76	292.72	3.49057	1.80346	0.00185034	0.0289489	up	yes
ENSMUSG00000096917	2657.2	717.661	3.70258	1.88853	1.77298e-11	4.29948e-09	up	yes
ENSMUSG00000098107	68.4271	1.77488	38.5532	5.26878	4.93745e-05	0.00154494	up	yes
ENSMUSG00000086474	281.349	26.5486	10.5975	3.40565	4.27971e-11	8.30263e-09	up	yes
ENSMUSG00000097039	484.415	103.863	4.66398	2.22156	1.07481e-07	8.68804e-06	up	yes
ENSMUSG00000107084	181.208	27.4905	6.59166	2.72064	2.56743e-06	0.000131074	up	yes
ENSMUSG00000097867	77.4024	8.7654	8.83045	3.14249	0.00012168	0.00337226	up	yes
ENSMUSG00000103510	177.435	52.0242	3.41063	1.77004	0.00118617	0.0191764	up	yes
ENSMUSG00000103998	305.72	118.355	2.58307	1.36908	0.00265435	0.0367818	up	yes
ENSMUSG00000097373	62.6227	4.74713	13.1917	3.72156	6.55016e-05	0.00192535	up	yes
ENSMUSG00000073535	80.8015	0.272138	296.914	8.2139	1.68833e-11	4.29948e-09	up	yes
ENSMUSG00000089815	442.892	188.347	2.35147	1.23356	0.00234315	0.0349947	up	yes
ENSMUSG00000106634	31352.7	3504.77	8.94574	3.1612	2.75847e-53	2.67571e-50	up	yes
ENSMUSG00000085067	109.044	13.354	8.16566	3.02957	1.8491e-05	0.00064058	up	yes
ENSMUSG00000086130	968.532	449.653	2.15396	1.10699	0.000964539	0.0161311	up	yes
ENSMUSG00000073226	178.895	41.1278	4.34973	2.12093	0.000173911	0.00401652	up	yes
ENSMUSG00000086019	37.6332	2.88394	13.0492	3.70589	0.0014852	0.0236171	up	yes
ENSMUSG00000097831	44.5372	0	Inf	Inf	1.28194e-07	9.56523e-06	up	yes
ENSMUSG00000105734	125.932	3.65307	34.4728	5.10739	3.10915e-09	4.30839e-07	up	yes
ENSMUSG00000097191	303.027	6.51725	46.4962	5.53904	1.7266e-05	0.000620298	up	yes
ENSMUSG00000055972	28.2107	0	Inf	Inf	3.56664e-05	0.00115321	up	yes
ENSMUSG00000085980	28.1806	0.272138	103.553	6.69422	0.000142013	0.00351862	up	yes
ENSMUSG00000073103	633.46	47.1181	13.4441	3.7489	8.42401e-08	7.42845e-06	up	yes
ENSMUSG00000097907	24.3659	0	Inf	Inf	0.000134499	0.00343327	up	yes
ENSMUSG00000103912	142.038	14.8683	9.55308	3.25597	0.000488756	0.00987694	up	yes
ENSMUSG00000108473	83.7934	7.22714	11.5943	3.53534	1.32584e-05	0.000514427	up	yes
ENSMUSG00000107714	1285.07	3176.34	0.404577	-1.30551	0.000320283	0.00675379	down	yes
ENSMUSG00000087403	17.7121	422.528	0.0419194	-4.57624	6.5634e-06	0.000289386	down	yes
ENSMUSG00000100596	8.47365	176.051	0.0481319	-4.37686	0.00219551	0.0338039	down	yes
ENSMUSG00000097971	0	81.5823	#NAME?	#NAME?	0.000744728	0.0136299	down	yes
ENSMUSG00000072679	3318.99	12772.6	0.259853	-1.94424	1.97509e-05	0.000660633	down	yes
ENSMUSG00000073018	12204.3	37500.4	0.325444	-1.61952	2.77447e-07	1.79415e-05	down	yes
ENSMUSG00000086339	38.3411	382.182	0.100322	-3.3173	0.00016906	0.00399972	down	yes
ENSMUSG00000099922	337.645	1037.23	0.325525	-1.61916	0.000810043	0.0143438	down	yes
ENSMUSG00000107979	2.40227	161.109	0.0149109	-6.06749	0.000835426	0.0143438	down	yes
ENSMUSG00000106230	365.05	2003.76	0.182182	-2.45654	5.73757e-07	3.09191e-05	down	yes
ENSMUSG00000087591	457.338	1270.17	0.36006	-1.47369	0.000840552	0.0143438	down	yes
ENSMUSG00000103067	0	68.3002	#NAME?	#NAME?	0.00241716	0.0349947	down	yes
ENSMUSG00000060416	6397.19	18461.7	0.346512	-1.52902	1.42642e-07	9.88303e-06	down	yes
ENSMUSG00000108383	0.343181	101.418	0.00338382	-8.20713	0.000297737	0.00641788	down	yes
ENSMUSG00000072761	324.081	1031.01	0.314334	-1.66963	0.0023578	0.0349947	down	yes
ENSMUSG00000090254	39823.5	101591	0.391996	-1.35109	7.48028e-08	7.42845e-06	down	yes
ENSMUSG00000089761	9.92106	910.146	0.0109005	-6.51946	8.10022e-08	7.42845e-06	down	yes
ENSMUSG00000106718	2159.56	4538.19	0.475864	-1.07138	0.00084288	0.0143438	down	yes
ENSMUSG00000101257	94.2538	594.937	0.158427	-2.65811	0.000145098	0.00351862	down	yes
ENSMUSG00000087316	61.979	421.889	0.146908	-2.76701	0.000132486	0.00343327	down	yes
ENSMUSG00000093675	18.3526	215.14	0.0853051	-3.55122	0.00241047	0.0349947	down	yes
