# Supplementary material for: Long non-coding RNAs potentially function synergistically in the cellular reprogramming of SCNT embryos
Source: BMC Genomics. 2018 Aug 23;19:631. doi: 10.1186/s12864-018-5021-2 (PMC6107955; doi:10.1186/s12864-018-5021-2)
Supplement: Supplementary file 3 — DE lncRNAs with significant difference compared 4-cell with 2-cell of in vivo embryos. (XLSX 24 kb) [file 12864_2018_5021_MOESM3_ESM.xlsx]

## Sheet: Table S3 Invivo_4_Invivo_2.know
Gene	Invivo_4_normalize	Invivo_2_normalize	FoldChange	Log2FoldChange	pval	padj	Up/Down	Significant
ENSMUSG00000074071	459.388	0.787232	583.549	9.18871	0.000883929	0.0109303	up	yes
ENSMUSG00000101585	252.68	0.527101	479.376	8.90502	0.000329484	0.00473633	up	yes
ENSMUSG00000087547	261.986	0	Inf	Inf	5.91053e-06	0.000142134	up	yes
ENSMUSG00000092341	2279.31	31.5665	72.2066	6.17406	1.18084e-06	3.48197e-05	up	yes
ENSMUSG00000098234	395.209	9.36904	42.1824	5.39857	0.000945372	0.0110937	up	yes
ENSMUSG00000108621	279.765	0	Inf	Inf	5.93256e-06	0.000142134	up	yes
ENSMUSG00000104366	200.446	0	Inf	Inf	4.39475e-05	0.000856604	up	yes
ENSMUSG00000097971	5346.26	79.6452	67.126	6.0688	2.26139e-05	0.000490679	up	yes
ENSMUSG00000106223	182.987	0	Inf	Inf	8.41348e-05	0.00146599	up	yes
ENSMUSG00000097839	96.6425	0	Inf	Inf	0.00323955	0.0315719	up	yes
ENSMUSG00000085114	196.694	0.26355	746.326	9.54366	0.000154135	0.00233231	up	yes
ENSMUSG00000097661	90.3438	0	Inf	Inf	0.00518134	0.0457695	up	yes
ENSMUSG00000097163	615.805	0	Inf	Inf	3.6724e-09	1.91966e-07	up	yes
ENSMUSG00000097180	1771.59	7.6327	232.106	7.85864	7.71994e-07	2.46609e-05	up	yes
ENSMUSG00000098041	93.8765	0	Inf	Inf	0.00386437	0.0370335	up	yes
ENSMUSG00000097709	169.094	0.963472	175.505	7.45537	0.00213155	0.0224889	up	yes
ENSMUSG00000073535	222.646	0.314893	707.053	9.46567	0.000101733	0.00169556	up	yes
ENSMUSG00000097335	118.349	0.176241	671.522	9.39129	0.00235611	0.0241922	up	yes
ENSMUSG00000097415	3441.38	368.538	9.33794	3.2231	0.00427652	0.039344	up	yes
ENSMUSG00000086320	237.772	1.49219	159.344	7.316	0.000669968	0.0085607	up	yes
ENSMUSG00000097073	203.665	0	Inf	Inf	3.90506e-05	0.000787863	up	yes
ENSMUSG00000086286	138.498	0	Inf	Inf	0.000491552	0.00657308	up	yes
ENSMUSG00000086503	1044.74	0	Inf	Inf	1.25448e-11	1.44266e-09	up	yes
ENSMUSG00000097423	159.955	0.629785	253.983	7.98859	0.00268483	0.0268483	up	yes
ENSMUSG00000097796	930.488	0	Inf	Inf	2.15911e-11	2.25725e-09	up	yes
ENSMUSG00000092604	193.723	0	Inf	Inf	5.9483e-05	0.0010858	up	yes
ENSMUSG00000108473	5379.55	348.511	15.4358	3.94821	5.02994e-05	0.000948268	up	yes
ENSMUSG00000099440	94.5007	0	Inf	Inf	0.00339058	0.0327661	up	yes
ENSMUSG00000100975	1251.03	5.90079	212.011	7.72799	0.000403238	0.00545557	up	yes
ENSMUSG00000104340	89.334	0	Inf	Inf	0.00438853	0.040054	up	yes
ENSMUSG00000086290	396.935	1.32099	300.482	8.23114	1.38013e-05	0.000311205	up	yes
ENSMUSG00000092349	1144.18	1.84485	620.199	9.27659	0.000517962	0.00684662	up	yes
ENSMUSG00000097055	1300.28	0	Inf	Inf	1.31263e-13	2.51587e-11	up	yes
ENSMUSG00000097229	695.64	0	Inf	Inf	1.27625e-09	7.33846e-08	up	yes
ENSMUSG00000101776	400.749	6.83255	58.6529	5.87413	0.00167937	0.0182195	up	yes
ENSMUSG00000100691	267.146	0	Inf	Inf	5.82102e-06	0.000142134	up	yes
ENSMUSG00000098066	99.3565	0	Inf	Inf	0.00272231	0.0269884	up	yes
ENSMUSG00000097050	507.847	0	Inf	Inf	2.43223e-08	9.98952e-07	up	yes
ENSMUSG00000085438	1466.2	222.743	6.58246	2.71863	0.00398592	0.0372667	up	yes
ENSMUSG00000087590	303.285	0.26355	1150.77	10.1684	6.19937e-06	0.000145495	up	yes
ENSMUSG00000101599	113.42	0	Inf	Inf	0.00125176	0.014113	up	yes
ENSMUSG00000086859	352.767	1.40992	250.203	7.96695	0.0040191	0.037274	up	yes
ENSMUSG00000100029	167.584	0	Inf	Inf	0.000136471	0.00209256	up	yes
ENSMUSG00000099936	179.738	0	Inf	Inf	9.72187e-05	0.00164414	up	yes
ENSMUSG00000093846	123.916	0	Inf	Inf	0.000810607	0.0102439	up	yes
ENSMUSG00000103451	0	296.624	#NAME?	#NAME?	3.55299e-09	1.91966e-07	down	yes
ENSMUSG00000108569	0	71.8143	#NAME?	#NAME?	0.00226816	0.023499	down	yes
ENSMUSG00000093658	0	556.229	#NAME?	#NAME?	2.75012e-13	4.51805e-11	down	yes
ENSMUSG00000096936	0	64.3094	#NAME?	#NAME?	0.00391317	0.0371913	down	yes
ENSMUSG00000096937	0	83.6027	#NAME?	#NAME?	0.000914063	0.0110412	down	yes
ENSMUSG00000097434	0	110.196	#NAME?	#NAME?	0.000126051	0.00198574	down	yes
ENSMUSG00000103158	0	121.23	#NAME?	#NAME?	5.87699e-05	0.0010858	down	yes
ENSMUSG00000097194	0	127.17	#NAME?	#NAME?	4.02707e-05	0.000798471	down	yes
ENSMUSG00000107948	21.0573	3921.49	0.00536971	-7.54094	2.28539e-08	9.73406e-07	down	yes
ENSMUSG00000072753	0	64.1197	#NAME?	#NAME?	0.00397583	0.0372667	down	yes
ENSMUSG00000099899	0	110.544	#NAME?	#NAME?	0.00012287	0.00198574	down	yes
ENSMUSG00000105991	0	125.218	#NAME?	#NAME?	4.84296e-05	0.000928233	down	yes
ENSMUSG00000106718	4.14395	847.282	0.00489087	-7.67569	0.00521374	0.0457695	down	yes
ENSMUSG00000105034	10.6218	350.939	0.0302667	-5.04613	0.000134201	0.00208556	down	yes
ENSMUSG00000104015	0	384.848	#NAME?	#NAME?	8.14441e-11	7.20467e-09	down	yes
ENSMUSG00000108237	81.5877	1291.98	0.0631493	-3.98509	0.000117464	0.00192977	down	yes
ENSMUSG00000087098	0.517993	74.3743	0.00696468	-7.16573	0.00487746	0.0434812	down	yes
ENSMUSG00000107714	18.0046	1285.58	0.0140051	-6.1579	1.78114e-06	4.99588e-05	down	yes
ENSMUSG00000101848	1.55398	399.779	0.0038871	-8.00709	0.00175775	0.0188917	down	yes
ENSMUSG00000078925	8.03179	292.975	0.0274146	-5.18891	0.00552437	0.0477671	down	yes
ENSMUSG00000089815	0	342.585	#NAME?	#NAME?	4.21902e-10	2.85404e-08	down	yes
ENSMUSG00000069796	0	131.388	#NAME?	#NAME?	3.0134e-05	0.000630075	down	yes
ENSMUSG00000100618	0.462701	85.7902	0.0053934	-7.53459	0.00215747	0.0225554	down	yes
ENSMUSG00000086757	17.3557	9660.46	0.00179657	-9.12054	3.0407e-07	1.05964e-05	down	yes
ENSMUSG00000108379	0.462701	5559.6	8.32255e-05	-13.5526	3.52426e-37	4.0529e-34	down	yes
ENSMUSG00000097027	0	140.136	#NAME?	#NAME?	1.68746e-05	0.000373188	down	yes
ENSMUSG00000042976	0	110.458	#NAME?	#NAME?	0.000124413	0.00198574	down	yes
ENSMUSG00000085248	0	83.7101	#NAME?	#NAME?	0.000906883	0.0110412	down	yes
ENSMUSG00000097673	0	409.246	#NAME?	#NAME?	4.1552e-11	3.98206e-09	down	yes
ENSMUSG00000093675	0	167.256	#NAME?	#NAME?	3.11869e-06	8.34068e-05	down	yes
ENSMUSG00000085060	19.0835	3916.89	0.00487211	-7.68124	5.93586e-08	2.27541e-06	down	yes
ENSMUSG00000053185	0	88.7074	#NAME?	#NAME?	0.000610696	0.0079119	down	yes
ENSMUSG00000097108	0	82.1143	#NAME?	#NAME?	0.00102717	0.0119318	down	yes
ENSMUSG00000097103	1.55398	789.033	0.00196947	-8.98797	0.000612312	0.0079119	down	yes
ENSMUSG00000102669	0	664.053	#NAME?	#NAME?	1.43537e-14	3.30136e-12	down	yes
ENSMUSG00000103079	0	480.392	#NAME?	#NAME?	2.63137e-12	3.36231e-10	down	yes
ENSMUSG00000087246	0	380.014	#NAME?	#NAME?	9.53755e-11	7.83442e-09	down	yes
ENSMUSG00000108072	0	2923.16	#NAME?	#NAME?	7.58816e-30	4.36319e-27	down	yes
ENSMUSG00000085426	0	362.168	#NAME?	#NAME?	1.9271e-10	1.47744e-08	down	yes
ENSMUSG00000100969	0	83.3407	#NAME?	#NAME?	0.000931299	0.0110412	down	yes
ENSMUSG00000086919	0.462701	82.8331	0.00558594	-7.48398	0.0026776	0.0268483	down	yes
ENSMUSG00000103799	1.3881	330.988	0.00419382	-7.89752	0.00162429	0.0177898	down	yes
ENSMUSG00000097915	0	195.829	#NAME?	#NAME?	5.56506e-07	1.82852e-05	down	yes
ENSMUSG00000104614	93.238	3251.01	0.0286797	-5.12383	1.41788e-06	4.0764e-05	down	yes
ENSMUSG00000087029	0	102.384	#NAME?	#NAME?	0.000218126	0.00317524	down	yes
ENSMUSG00000106230	0	501.872	#NAME?	#NAME?	1.46597e-12	2.10733e-10	down	yes
ENSMUSG00000105443	0	76.4884	#NAME?	#NAME?	0.00160407	0.0177373	down	yes
ENSMUSG00000107880	0	189.118	#NAME?	#NAME?	8.26759e-07	2.56966e-05	down	yes
ENSMUSG00000045709	0	94.728	#NAME?	#NAME?	0.000383714	0.00538135	down	yes
ENSMUSG00000086631	0	70.132	#NAME?	#NAME?	0.00255633	0.0260157	down	yes
ENSMUSG00000073377	11.8	3463.66	0.00340679	-8.19737	1.19719e-09	7.24615e-08	down	yes
ENSMUSG00000086431	0	114.833	#NAME?	#NAME?	9.30249e-05	0.0015967	down	yes
ENSMUSG00000086212	0	131.096	#NAME?	#NAME?	3.16121e-05	0.000649176	down	yes
ENSMUSG00000086007	0	77.6989	#NAME?	#NAME?	0.00146019	0.0163031	down	yes
ENSMUSG00000097622	0	275.407	#NAME?	#NAME?	8.7018e-09	4.00283e-07	down	yes
ENSMUSG00000087051	0	83.6481	#NAME?	#NAME?	0.000924689	0.0110412	down	yes
ENSMUSG00000056821	0	60.0481	#NAME?	#NAME?	0.005461	0.0475769	down	yes
ENSMUSG00000085427	0.517993	365.028	0.00141905	-9.46086	1.05529e-09	6.74216e-08	down	yes
ENSMUSG00000060416	183.955	4198.2	0.0438175	-4.51235	0.000353765	0.00502259	down	yes
ENSMUSG00000099207	0.517993	81.6472	0.00634429	-7.30033	0.00289705	0.0284752	down	yes
ENSMUSG00000097393	0.517993	154.396	0.00335497	-8.21948	2.62709e-05	0.000559474	down	yes
ENSMUSG00000100650	0	81.3434	#NAME?	#NAME?	0.00109284	0.0125677	down	yes
ENSMUSG00000096982	0	61.6524	#NAME?	#NAME?	0.00477295	0.0432196	down	yes
ENSMUSG00000100553	195.365	2553.11	0.0765206	-3.70801	3.59302e-07	1.21529e-05	down	yes
ENSMUSG00000107528	0	79.9288	#NAME?	#NAME?	0.00122385	0.0139349	down	yes
ENSMUSG00000102887	88.5576	4015.75	0.0220526	-5.50291	2.16426e-08	9.57269e-07	down	yes
ENSMUSG00000106634	6804.69	109416	0.0621909	-4.00715	5.09241e-17	1.46407e-14	down	yes
ENSMUSG00000101288	0	94.162	#NAME?	#NAME?	0.000398557	0.00545557	down	yes
ENSMUSG00000090254	293.272	23726.6	0.0123604	-6.33813	2.64674e-10	1.90235e-08	down	yes
ENSMUSG00000039563	5.47511	531.851	0.0102944	-6.60199	7.19296e-09	3.44662e-07	down	yes
ENSMUSG00000103912	0.462701	110.493	0.0041876	-7.89966	0.000393124	0.00544689	down	yes
ENSMUSG00000107887	0	285.443	#NAME?	#NAME?	5.37199e-09	2.68599e-07	down	yes
ENSMUSG00000096917	89.403	1580.44	0.0565683	-4.14386	1.94254e-07	6.98101e-06	down	yes
ENSMUSG00000086021	0	239.446	#NAME?	#NAME?	5.46929e-08	2.16886e-06	down	yes
ENSMUSG00000108683	0	149.335	#NAME?	#NAME?	9.75861e-06	0.000224448	down	yes
ENSMUSG00000104667	449.838	2843.65	0.158191	-2.66027	0.000873221	0.0109153	down	yes
ENSMUSG00000086765	0.480581	2374.78	0.000202368	-12.2707	2.94699e-26	1.12968e-23	down	yes
ENSMUSG00000102121	0	105.677	#NAME?	#NAME?	0.000174885	0.00261192	down	yes
ENSMUSG00000045928	0	120.521	#NAME?	#NAME?	6.52579e-05	0.0011726	down	yes
ENSMUSG00000104941	8.544	843.106	0.010134	-6.62466	1.01936e-06	3.08491e-05	down	yes
ENSMUSG00000107667	0	165.601	#NAME?	#NAME?	3.34935e-06	8.75399e-05	down	yes
ENSMUSG00000085909	0	61.3251	#NAME?	#NAME?	0.0048725	0.0434812	down	yes
ENSMUSG00000105316	0	104.576	#NAME?	#NAME?	0.000188028	0.0027722	down	yes
ENSMUSG00000100071	0	176.48	#NAME?	#NAME?	1.83007e-06	5.01091e-05	down	yes
ENSMUSG00000072679	199.575	3314.16	0.0602188	-4.05364	1.04291e-07	3.86886e-06	down	yes
ENSMUSG00000103510	5.663	339.073	0.0167014	-5.90388	0.00196895	0.0209657	down	yes
ENSMUSG00000085580	0	119.068	#NAME?	#NAME?	6.76934e-05	0.00119765	down	yes
ENSMUSG00000104826	0	165.246	#NAME?	#NAME?	3.42751e-06	8.75918e-05	down	yes
