# Supplementary material for: Long non-coding RNAs potentially function synergistically in the cellular reprogramming of SCNT embryos
Source: BMC Genomics. 2018 Aug 23;19:631. doi: 10.1186/s12864-018-5021-2 (PMC6107955; doi:10.1186/s12864-018-5021-2)
Supplement: Supplementary file 4 — DE lncRNAs with significant difference compared 4-cell with 2-cell of NTM group. (XLSX 18 kb) [file 12864_2018_5021_MOESM4_ESM.xlsx]

## Sheet: NTM_4_NTM_2.known_lnc_report
Gene	NTM_4_normalize	NTM_2_normalize	FoldChange	Log2FoldChange	pval	padj	Up/Down	Significant
ENSMUSG00000092274	223.178	0	Inf	Inf	1.43934e-06	3.87075e-05	up	yes
ENSMUSG00000084850	177.788	0.216418	821.504	9.68212	0.00027566	0.00421208	up	yes
ENSMUSG00000039138	115.727	0	Inf	Inf	0.000312672	0.00468394	up	yes
ENSMUSG00000087547	200.63	0	Inf	Inf	3.8107e-06	9.09804e-05	up	yes
ENSMUSG00000048106	125.277	0.108209	1157.73	10.1771	0.000647646	0.0081115	up	yes
ENSMUSG00000073147	702.261	0.108209	6489.86	12.664	7.95723e-13	7.59915e-11	up	yes
ENSMUSG00000097599	311.937	0	Inf	Inf	2.20681e-08	8.43002e-07	up	yes
ENSMUSG00000097042	70.6959	0	Inf	Inf	0.00509526	0.0463426	up	yes
ENSMUSG00000097755	327.405	0.937696	349.159	8.44774	5.27194e-06	0.000118464	up	yes
ENSMUSG00000098234	167.377	1.21556	137.695	7.10534	0.00138093	0.0146735	up	yes
ENSMUSG00000108094	335.625	0	Inf	Inf	9.0446e-09	4.06475e-07	up	yes
ENSMUSG00000097828	94.5264	0	Inf	Inf	0.00103543	0.0116333	up	yes
ENSMUSG00000097431	116.463	0.216418	538.138	9.07183	0.00140205	0.0146735	up	yes
ENSMUSG00000085522	115.15	0	Inf	Inf	0.000319559	0.00469506	up	yes
ENSMUSG00000106223	2480.62	0.108209	22924.3	14.4846	1.9999e-27	7.63961e-25	up	yes
ENSMUSG00000042579	323.108	0	Inf	Inf	1.37634e-08	5.84181e-07	up	yes
ENSMUSG00000097259	135.72	0	Inf	Inf	0.000114699	0.00186447	up	yes
ENSMUSG00000106056	1055.86	0.108209	9757.55	13.2523	1.81792e-16	3.47222e-14	up	yes
ENSMUSG00000097578	910.117	0	Inf	Inf	9.76354e-16	1.49187e-13	up	yes
ENSMUSG00000097119	1182.78	15.1375	78.1355	6.28791	0.000435116	0.00606785	up	yes
ENSMUSG00000104671	84.3667	0	Inf	Inf	0.00219461	0.0209585	up	yes
ENSMUSG00000104212	201.943	0	Inf	Inf	3.28821e-06	8.10386e-05	up	yes
ENSMUSG00000097677	109.308	0	Inf	Inf	0.000436245	0.00606785	up	yes
ENSMUSG00000103983	380.271	0	Inf	Inf	2.78574e-09	1.41887e-07	up	yes
ENSMUSG00000045746	147.805	0	Inf	Inf	5.10064e-05	0.000885657	up	yes
ENSMUSG00000099564	101.401	0	Inf	Inf	0.000680712	0.00829557	up	yes
ENSMUSG00000100417	159.087	0	Inf	Inf	3.86236e-05	0.000702582	up	yes
ENSMUSG00000073535	295.741	0	Inf	Inf	4.95605e-08	1.7211e-06	up	yes
ENSMUSG00000087501	188.193	0	Inf	Inf	6.31805e-06	0.000137914	up	yes
ENSMUSG00000097335	131.991	0	Inf	Inf	0.000145589	0.00231729	up	yes
ENSMUSG00000097331	195.928	0	Inf	Inf	6.95419e-06	0.000147583	up	yes
ENSMUSG00000100680	80.9233	0	Inf	Inf	0.00273052	0.0257545	up	yes
ENSMUSG00000097098	169.288	0	Inf	Inf	1.60814e-05	0.000315031	up	yes
ENSMUSG00000096957	120.861	0	Inf	Inf	0.000253642	0.00395474	up	yes
ENSMUSG00000073590	140.306	0	Inf	Inf	8.82774e-05	0.00146617	up	yes
ENSMUSG00000106334	1079.17	7.81393	138.108	7.10965	5.37378e-07	1.71065e-05	up	yes
ENSMUSG00000097815	955.076	43.3936	22.0096	4.46006	0.000792389	0.00931362	up	yes
ENSMUSG00000087614	281.861	0	Inf	Inf	8.2174e-08	2.72961e-06	up	yes
ENSMUSG00000106968	103.12	0	Inf	Inf	0.000615322	0.0078351	up	yes
ENSMUSG00000097694	112.795	0.063517	1775.82	10.7943	0.000974832	0.011116	up	yes
ENSMUSG00000097123	85.0738	0	Inf	Inf	0.00190682	0.0189196	up	yes
ENSMUSG00000108795	97.1044	0	Inf	Inf	0.000882561	0.0102163	up	yes
ENSMUSG00000092349	1437.57	0.143187	10039.8	13.2934	7.64659e-10	5.06766e-08	up	yes
ENSMUSG00000107479	110.044	0	Inf	Inf	0.0004651	0.00612649	up	yes
ENSMUSG00000097229	108.276	0	Inf	Inf	0.000460134	0.00612649	up	yes
ENSMUSG00000090399	170.148	0	Inf	Inf	1.53986e-05	0.000309594	up	yes
ENSMUSG00000097392	77.3953	0	Inf	Inf	0.00383571	0.035307	up	yes
ENSMUSG00000086800	85.9331	0	Inf	Inf	0.00180092	0.018104	up	yes
ENSMUSG00000099528	110.044	0	Inf	Inf	0.0004651	0.00612649	up	yes
ENSMUSG00000106438	236.316	0	Inf	Inf	6.63418e-07	2.0274e-05	up	yes
ENSMUSG00000085287	104.838	0.127034	825.278	9.68874	0.00218837	0.0209585	up	yes
ENSMUSG00000097639	462.458	0	Inf	Inf	7.97031e-11	6.08932e-09	up	yes
ENSMUSG00000097637	197.646	0	Inf	Inf	4.01844e-06	9.30331e-05	up	yes
ENSMUSG00000087044	158.117	0	Inf	Inf	2.87886e-05	0.000549863	up	yes
ENSMUSG00000097263	330.76	0	Inf	Inf	1.94215e-08	7.80949e-07	up	yes
ENSMUSG00000098066	854.151	2.26584	376.969	8.5583	1.13147e-06	3.20165e-05	up	yes
ENSMUSG00000097050	750.108	0	Inf	Inf	2.43914e-14	2.66215e-12	up	yes
ENSMUSG00000101517	95.8572	0	Inf	Inf	0.00129614	0.0141464	up	yes
ENSMUSG00000097231	516.288	0	Inf	Inf	1.62514e-11	1.37956e-09	up	yes
ENSMUSG00000085438	2043.87	78.0789	26.1771	4.71023	1.05453e-05	0.000217746	up	yes
ENSMUSG00000096995	244.05	0.324627	751.786	9.55418	0.00139141	0.0146735	up	yes
ENSMUSG00000097929	401.659	0	Inf	Inf	7.95968e-10	5.06766e-08	up	yes
ENSMUSG00000085238	388.176	0	Inf	Inf	1.31442e-09	7.72473e-08	up	yes
ENSMUSG00000097375	310.545	1.21873	254.812	7.99329	0.000436822	0.00606785	up	yes
ENSMUSG00000086859	382.874	0	Inf	Inf	1.76883e-09	9.65275e-08	up	yes
ENSMUSG00000086666	184.341	0.108209	1703.56	10.7343	3.68295e-05	0.000686286	up	yes
ENSMUSG00000108213	2403.27	0.127034	18918.3	14.2075	9.50522e-15	1.21033e-12	up	yes
ENSMUSG00000104717	336.812	0.063517	5302.71	12.3725	3.38221e-08	1.23048e-06	up	yes
ENSMUSG00000090023	104.589	0	Inf	Inf	0.000586004	0.00758826	up	yes
ENSMUSG00000097230	99.7101	0.108209	921.458	9.84778	0.00177689	0.0181006	up	yes
ENSMUSG00000087107	1551.18	0.206704	7504.37	12.8735	1.39667e-20	3.55685e-18	up	yes
ENSMUSG00000087362	727.883	0.143187	5083.45	12.3116	7.04124e-09	3.36219e-07	up	yes
ENSMUSG00000101493	149.524	0	Inf	Inf	4.62921e-05	0.000822491	up	yes
ENSMUSG00000097776	226.863	0	Inf	Inf	1.03626e-06	3.045e-05	up	yes
ENSMUSG00000097722	79.7816	0	Inf	Inf	0.00298389	0.0278011	up	yes
ENSMUSG00000105957	209.677	0	Inf	Inf	2.30089e-06	5.8596e-05	up	yes
ENSMUSG00000078706	138.352	0	Inf	Inf	8.74368e-05	0.00146617	up	yes
ENSMUSG00000108713	121.87	0.190551	639.566	9.32095	0.00165316	0.0170678	up	yes
ENSMUSG00000102917	3470.9	21634.4	0.160434	-2.63995	1.46926e-06	3.87075e-05	down	yes
ENSMUSG00000107948	13.9546	2090.12	0.00667647	-7.2267	0.00216057	0.0209585	down	yes
ENSMUSG00000086757	436.592	6854.75	0.0636919	-3.97275	0.000692082	0.00829557	down	yes
ENSMUSG00000106634	69301	338995	0.204431	-2.29032	2.22219e-45	1.69775e-42	down	yes
ENSMUSG00000090254	1416.83	22006.7	0.0643817	-3.9572	0.000694917	0.00829557	down	yes
ENSMUSG00000086130	364.894	5799.43	0.0629189	-3.99036	0.00118481	0.0131188	down	yes
