# Supplementary material for: Long non-coding RNAs potentially function synergistically in the cellular reprogramming of SCNT embryos
Source: BMC Genomics. 2018 Aug 23;19:631. doi: 10.1186/s12864-018-5021-2 (PMC6107955; doi:10.1186/s12864-018-5021-2)
Supplement: Supplementary file 5 — DE lncRNAs with significant difference compared 2-cell with 1-cell of NTC group. (XLSX 17 kb) [file 12864_2018_5021_MOESM5_ESM.xlsx]

## Sheet: NTC_2_NTC_1.known_lnc_report
Gene	NTC_2_normalize	NTC_1_normalize	FoldChange	Log2FoldChange	pval	padj	Up/Down	Significant
ENSMUSG00000105387	24.5626	0	Inf	Inf	0.00210783	0.0327644	up	yes
ENSMUSG00000099843	63.9368	0.224769	284.456	8.15206	1.06063e-06	5.09583e-05	up	yes
ENSMUSG00000105851	77.5311	0	Inf	Inf	7.64767e-09	4.49088e-07	up	yes
ENSMUSG00000102917	35769.2	10714	3.33855	1.73922	2.00624e-26	4.24118e-24	up	yes
ENSMUSG00000097755	299.905	114.084	2.62881	1.39441	0.00314278	0.047456	up	yes
ENSMUSG00000101741	32.7654	0	Inf	Inf	0.000445772	0.00906118	up	yes
ENSMUSG00000086048	54.4169	0	Inf	Inf	1.53606e-06	6.24467e-05	up	yes
ENSMUSG00000107093	41.324	0.449538	91.9256	6.52239	0.00133214	0.0234678	up	yes
ENSMUSG00000097971	810.734	24.3608	33.2803	5.0566	3.81062e-06	0.000134261	up	yes
ENSMUSG00000099137	31.9009	0	Inf	Inf	0.000304559	0.00631213	up	yes
ENSMUSG00000100009	26.4829	0	Inf	Inf	0.0013713	0.023631	up	yes
ENSMUSG00000084792	86.6526	0	Inf	Inf	9.23385e-10	6.10011e-08	up	yes
ENSMUSG00000078952	136.374	0	Inf	Inf	3.4641e-15	3.66155e-13	up	yes
ENSMUSG00000097119	303.514	23.4024	12.9694	3.69704	1.7924e-11	1.57881e-09	up	yes
ENSMUSG00000107714	4456.61	2074.71	2.14807	1.10304	2.38934e-06	8.70872e-05	up	yes
ENSMUSG00000086346	156.606	0	Inf	Inf	2.40264e-17	3.17448e-15	up	yes
ENSMUSG00000086757	11266.3	4480.89	2.51429	1.33015	1.95821e-06	7.39225e-05	up	yes
ENSMUSG00000084758	156.066	23.2756	6.70514	2.74527	0.00052662	0.0102812	up	yes
ENSMUSG00000074863	405.926	0	Inf	Inf	1.7141e-41	9.059e-39	up	yes
ENSMUSG00000072982	42.2169	0	Inf	Inf	3.59991e-05	0.000928075	up	yes
ENSMUSG00000102263	22.6436	0	Inf	Inf	0.00326805	0.0479768	up	yes
ENSMUSG00000085060	5374.35	2453.98	2.19005	1.13096	1.38842e-05	0.000431635	up	yes
ENSMUSG00000097532	35.6628	0.559015	63.7958	5.99539	0.00138612	0.023631	up	yes
ENSMUSG00000104818	27.3823	0	Inf	Inf	0.00120413	0.0215723	up	yes
ENSMUSG00000101698	101.289	0	Inf	Inf	2.81728e-11	2.29066e-09	up	yes
ENSMUSG00000090013	42.0212	0	Inf	Inf	3.5133e-05	0.000928075	up	yes
ENSMUSG00000097098	165.802	0	Inf	Inf	1.99221e-18	3.50961e-16	up	yes
ENSMUSG00000097309	49.6601	0	Inf	Inf	9.84615e-06	0.000325231	up	yes
ENSMUSG00000052848	39.6052	0	Inf	Inf	8.94083e-05	0.00219778	up	yes
ENSMUSG00000073590	36.8438	0	Inf	Inf	0.000125394	0.0029401	up	yes
ENSMUSG00000100014	35.89	0	Inf	Inf	0.000152103	0.00342069	up	yes
ENSMUSG00000105260	24.0621	0	Inf	Inf	0.00321998	0.0479369	up	yes
ENSMUSG00000097494	296.343	66.0816	4.4845	2.16495	2.06197e-05	0.000589056	up	yes
ENSMUSG00000102336	55.2658	0	Inf	Inf	1.65313e-06	6.47171e-05	up	yes
ENSMUSG00000085180	66.7795	2.16931	30.7837	4.94409	0.000534975	0.0102812	up	yes
ENSMUSG00000104617	80.5959	1.27605	63.1604	5.98095	0.000472677	0.00942678	up	yes
ENSMUSG00000097248	571.001	242.171	2.35784	1.23747	0.000642025	0.0119056	up	yes
ENSMUSG00000108473	392.313	15.6749	25.028	4.64547	6.23792e-09	3.87852e-07	up	yes
ENSMUSG00000086431	35.839	0	Inf	Inf	0.000127952	0.0029401	up	yes
ENSMUSG00000097793	54.7227	0	Inf	Inf	1.42756e-06	6.03572e-05	up	yes
ENSMUSG00000086124	163.878	0	Inf	Inf	3.03139e-18	4.5774e-16	up	yes
ENSMUSG00000084861	23.2342	0	Inf	Inf	0.00234717	0.0359559	up	yes
ENSMUSG00000087390	26.094	0	Inf	Inf	0.00152955	0.0252614	up	yes
ENSMUSG00000086710	891.638	270.045	3.30181	1.72326	4.36473e-07	2.30676e-05	up	yes
ENSMUSG00000085287	119.97	1.11803	107.305	6.74557	8.73036e-11	6.15199e-09	up	yes
ENSMUSG00000102887	1977.99	818.502	2.4166	1.27298	1.20977e-06	5.32801e-05	up	yes
ENSMUSG00000089761	659.456	177.63	3.71253	1.8924	0.00204966	0.0323357	up	yes
ENSMUSG00000106632	1074.15	0	Inf	Inf	5.09554e-86	5.38599e-83	up	yes
ENSMUSG00000106634	636413	175995	3.61609	1.85443	1.99294e-35	7.02178e-33	up	yes
ENSMUSG00000085973	154.619	0	Inf	Inf	3.30122e-17	3.8771e-15	up	yes
ENSMUSG00000099364	58.6969	0	Inf	Inf	5.5041e-07	2.7704e-05	up	yes
ENSMUSG00000097435	61.2948	3.20656	19.1154	4.25666	0.000611673	0.0115453	up	yes
ENSMUSG00000107394	285.008	0	Inf	Inf	8.35972e-31	2.20906e-28	up	yes
ENSMUSG00000096918	47.2711	0	Inf	Inf	1.07788e-05	0.000345249	up	yes
ENSMUSG00000085438	335.041	81.9834	4.08669	2.03093	1.61603e-05	0.000474484	up	yes
ENSMUSG00000086130	6548.58	2438.64	2.68534	1.4251	1.26135e-11	1.21204e-09	up	yes
ENSMUSG00000104941	78.0531	3.23994	24.091	4.59042	3.45093e-05	0.000928075	up	yes
ENSMUSG00000093489	190.696	0.788462	241.858	7.91802	0.00152144	0.0252614	up	yes
ENSMUSG00000075408	111.222	1.90649	58.3388	5.86638	8.18129e-06	0.000278955	up	yes
ENSMUSG00000100022	38.5199	0	Inf	Inf	6.72444e-05	0.00169232	up	yes
ENSMUSG00000097703	97.7884	0	Inf	Inf	5.85616e-11	4.4214e-09	up	yes
ENSMUSG00000105880	33.6065	0	Inf	Inf	0.000240449	0.0052949	up	yes
ENSMUSG00000108315	41.577	0	Inf	Inf	3.25969e-05	0.00090671	up	yes
ENSMUSG00000078925	82.1716	407.669	0.201565	-2.31069	0.00098942	0.0180313	down	yes
ENSMUSG00000073018	365.058	2379.69	0.153406	-2.70458	1.44293e-05	0.000435766	down	yes
ENSMUSG00000103079	63.1927	457.244	0.138203	-2.85514	0.000109069	0.00262014	down	yes
ENSMUSG00000104614	1210.98	2465.92	0.491085	-1.02596	0.00193851	0.0310456	down	yes
ENSMUSG00000106015	386.491	1148.31	0.336573	-1.57101	0.000281054	0.00594148	down	yes
ENSMUSG00000072761	107.26	536.487	0.199931	-2.32243	0.00028037	0.00594148	down	yes
