# Supplementary material for: Long non-coding RNAs potentially function synergistically in the cellular reprogramming of SCNT embryos
Source: BMC Genomics. 2018 Aug 23;19:631. doi: 10.1186/s12864-018-5021-2 (PMC6107955; doi:10.1186/s12864-018-5021-2)
Supplement: Supplementary file 7 — DE lncRNAs with significant difference compared 4-cell of NTC with 4-cell of in vivo embryos. (XLSX 14 kb) [file 12864_2018_5021_MOESM7_ESM.xlsx]

## Sheet: NTC_4_Invivo_4.known_lnc_report
Gene	NTC_4_normalize	Invivo_4_normalize	FoldChange	Log2FoldChange	pval	padj	Up/Down	Significant
ENSMUSG00000073147	223.105	10.7742	20.7073	4.37206	0.00052024	0.0127765	up	yes
ENSMUSG00000105851	143.527	0	Inf	Inf	2.62968e-10	5.48946e-08	up	yes
ENSMUSG00000097792	78.9676	0	Inf	Inf	1.15406e-06	7.41263e-05	up	yes
ENSMUSG00000100000	44.4495	0	Inf	Inf	8.91943e-05	0.0026599	up	yes
ENSMUSG00000097113	79.3398	4.2485	18.6748	4.22302	0.00141721	0.0295843	up	yes
ENSMUSG00000097340	100.724	0	Inf	Inf	2.4397e-08	3.39525e-06	up	yes
ENSMUSG00000097343	82.6123	0	Inf	Inf	7.17533e-07	5.44673e-05	up	yes
ENSMUSG00000108379	91.1312	0.240912	378.277	8.5633	1.12372e-06	7.41263e-05	up	yes
ENSMUSG00000097673	58.1798	0	Inf	Inf	1.50469e-05	0.000661272	up	yes
ENSMUSG00000100594	28.3565	0	Inf	Inf	0.00225853	0.0437935	up	yes
ENSMUSG00000074863	501.763	70.5748	7.10967	2.82978	0.000498357	0.0127765	up	yes
ENSMUSG00000097104	95.976	0	Inf	Inf	1.35659e-07	1.25862e-05	up	yes
ENSMUSG00000101344	58.0905	0	Inf	Inf	1.01883e-05	0.000472626	up	yes
ENSMUSG00000097819	48.918	0	Inf	Inf	5.14347e-05	0.0017895	up	yes
ENSMUSG00000031736	30.4135	0	Inf	Inf	0.00112373	0.0246925	up	yes
ENSMUSG00000108072	86.6375	0	Inf	Inf	1.53345e-07	1.28043e-05	up	yes
ENSMUSG00000096956	47.9128	0.656423	72.9906	6.18964	0.000878212	0.0203696	up	yes
ENSMUSG00000086425	97.1166	0	Inf	Inf	1.13095e-07	1.18043e-05	up	yes
ENSMUSG00000106334	1153.7	86.4437	13.3463	3.73837	9.27065e-08	1.10586e-05	up	yes
ENSMUSG00000038152	79.8991	3.51334	22.7416	4.50726	0.00121905	0.0261001	up	yes
ENSMUSG00000086919	66.6811	0.240912	276.787	8.11263	1.77001e-05	0.000703791	up	yes
ENSMUSG00000086124	57.6909	0	Inf	Inf	1.62208e-05	0.000677217	up	yes
ENSMUSG00000048215	47.4239	0	Inf	Inf	7.87785e-05	0.0024363	up	yes
ENSMUSG00000085267	50.0401	0	Inf	Inf	5.05373e-05	0.0017895	up	yes
ENSMUSG00000106019	658.396	0.22626	2909.91	11.5068	1.61344e-21	6.73613e-19	up	yes
ENSMUSG00000086605	169.161	0	Inf	Inf	4.43604e-11	1.2347e-08	up	yes
ENSMUSG00000099950	264.726	3.93433	67.2863	6.07224	4.18569e-06	0.000218441	up	yes
ENSMUSG00000096983	67.6717	0	Inf	Inf	2.59333e-06	0.00014695	up	yes
ENSMUSG00000096986	47.0919	0	Inf	Inf	5.45459e-05	0.00182183	up	yes
ENSMUSG00000085287	44.9646	0	Inf	Inf	7.80711e-05	0.0024363	up	yes
ENSMUSG00000106634	51409	3141.3	16.3655	4.03259	7.90385e-23	6.59971e-20	up	yes
ENSMUSG00000097637	73.3821	1.96653	37.3154	5.2217	0.00230768	0.0437935	up	yes
ENSMUSG00000097263	78.4202	4.7318	16.573	4.05077	0.00154558	0.0307276	up	yes
ENSMUSG00000097261	56.8177	0	Inf	Inf	2.12404e-05	0.00080617	up	yes
ENSMUSG00000097929	32.5948	0	Inf	Inf	0.00107359	0.0242283	up	yes
ENSMUSG00000097146	107.07	0	Inf	Inf	2.24211e-08	3.39525e-06	up	yes
ENSMUSG00000086765	80.546	0.189252	425.602	8.73336	2.63982e-06	0.00014695	up	yes
ENSMUSG00000045928	58.5378	0	Inf	Inf	8.85141e-06	0.00043476	up	yes
ENSMUSG00000097344	33.0297	0	Inf	Inf	0.000695423	0.0165908	up	yes
ENSMUSG00000085864	77.2471	0.378504	204.085	7.67303	0.000245712	0.00683897	up	yes
ENSMUSG00000097163	0.815932	271.01	0.0030107	-8.37568	0.0015258	0.0307276	down	yes
ENSMUSG00000097796	1.58525	409.403	0.00387211	-8.01266	0.000138794	0.00399631	down	yes
ENSMUSG00000100975	13.2445	553.278	0.0239382	-5.38454	0.000518484	0.0127765	down	yes
ENSMUSG00000097695	106.586	1524.4	0.0699204	-3.83814	0.000451719	0.0121673	down	yes
