# Supplementary material for: Long non-coding RNAs potentially function synergistically in the cellular reprogramming of SCNT embryos
Source: BMC Genomics. 2018 Aug 23;19:631. doi: 10.1186/s12864-018-5021-2 (PMC6107955; doi:10.1186/s12864-018-5021-2)
Supplement: Supplementary file 8 — DE lncRNAs with significant difference compared 4-cell of NTM with 4-cell of in vivo embryos. (XLSX 17 kb) [file 12864_2018_5021_MOESM8_ESM.xlsx]

## Sheet: NTM_4_Invivo_4.known_lnc_report
Gene	NTM_4_normalize	Invivo_4_normalize	FoldChange	Log2FoldChange	pval	padj	Up/Down	Significant
ENSMUSG00000085085	235.534	0.912617	258.086	8.01171	0.00226881	0.0305911	up	yes
ENSMUSG00000073147	436.317	9.52056	45.829	5.51819	2.85788e-05	0.000825724	up	yes
ENSMUSG00000097867	109.012	1.5115	72.1222	6.17237	4.28285e-05	0.00111769	up	yes
ENSMUSG00000097547	25.1647	0	Inf	Inf	0.00255294	0.0333117	up	yes
ENSMUSG00000108094	164.375	5.31404	30.9323	4.95104	0.000171756	0.00369292	up	yes
ENSMUSG00000085522	53.5249	0	Inf	Inf	1.22056e-05	0.00042932	up	yes
ENSMUSG00000106223	1406.67	76.5355	18.3793	4.20001	1.20966e-08	7.5278e-07	up	yes
ENSMUSG00000100000	141.402	0	Inf	Inf	1.54305e-10	1.78333e-08	up	yes
ENSMUSG00000078952	1297.75	23.9128	54.2702	5.76209	4.22628e-05	0.00111769	up	yes
ENSMUSG00000097119	761.119	125.303	6.07424	2.6027	0.00133729	0.0208052	up	yes
ENSMUSG00000097113	167.237	3.639	45.9569	5.52221	2.24964e-05	0.000699984	up	yes
ENSMUSG00000104671	38.8167	0	Inf	Inf	0.000170077	0.00369292	up	yes
ENSMUSG00000086757	204.875	7.05068	29.0575	4.86084	0.00180961	0.0271106	up	yes
ENSMUSG00000097345	157.379	5.86422	26.8372	4.74616	0.000593402	0.0102141	up	yes
ENSMUSG00000097343	24.3658	0	Inf	Inf	0.00301901	0.0383113	up	yes
ENSMUSG00000108379	134.143	0.189173	709.105	9.46986	2.00718e-09	1.62381e-07	up	yes
ENSMUSG00000104212	93.8683	0	Inf	Inf	3.22334e-08	1.6298e-06	up	yes
ENSMUSG00000097674	41.9411	0	Inf	Inf	8.96061e-05	0.00219671	up	yes
ENSMUSG00000103983	246.194	0	Inf	Inf	1.69311e-13	2.73946e-11	up	yes
ENSMUSG00000104701	97.0638	0	Inf	Inf	2.14399e-08	1.15632e-06	up	yes
ENSMUSG00000100417	100.063	9.29035	10.7707	3.42904	0.0030308	0.0383113	up	yes
ENSMUSG00000087501	87.4772	0	Inf	Inf	7.46622e-08	3.55304e-06	up	yes
ENSMUSG00000097331	128.727	0	Inf	Inf	1.65023e-09	1.48338e-07	up	yes
ENSMUSG00000101344	90.6626	0	Inf	Inf	1.21631e-07	5.17892e-06	up	yes
ENSMUSG00000101698	1036.39	148.054	7.00008	2.80737	0.00187013	0.0275079	up	yes
ENSMUSG00000097093	124.081	0	Inf	Inf	1.05037e-09	1.06219e-07	up	yes
ENSMUSG00000046005	26.581	0	Inf	Inf	0.00202112	0.0286858	up	yes
ENSMUSG00000106334	544.486	79.0724	6.88592	2.78365	0.00031491	0.00579006	up	yes
ENSMUSG00000097815	516.743	103	5.01694	2.32681	0.00344805	0.0422647	up	yes
ENSMUSG00000022639	246.714	0.567518	434.725	8.76396	0.000887451	0.014359	up	yes
ENSMUSG00000087614	131.016	10.4235	12.5693	3.65183	0.0017981	0.0271106	up	yes
ENSMUSG00000106968	47.9327	0	Inf	Inf	3.09696e-05	0.000863946	up	yes
ENSMUSG00000097616	37.6597	0	Inf	Inf	0.00020381	0.00412206	up	yes
ENSMUSG00000045709	38.7052	0	Inf	Inf	0.000278869	0.00537155	up	yes
ENSMUSG00000085451	25.8789	0	Inf	Inf	0.00223073	0.0305875	up	yes
ENSMUSG00000097318	161.045	18.9512	8.49788	3.0871	0.00252387	0.0333117	up	yes
ENSMUSG00000106019	45.5361	0.228154	199.585	7.64086	0.000151825	0.00350932	up	yes
ENSMUSG00000056821	465.078	0	Inf	Inf	1.7234e-18	6.97115e-16	up	yes
ENSMUSG00000090399	79.089	0	Inf	Inf	2.36857e-07	9.58088e-06	up	yes
ENSMUSG00000086800	39.9439	0	Inf	Inf	0.00012994	0.0030918	up	yes
ENSMUSG00000099528	50.6305	0	Inf	Inf	2.07704e-05	0.00067213	up	yes
ENSMUSG00000106438	109.846	0	Inf	Inf	4.52545e-09	3.32826e-07	up	yes
ENSMUSG00000085287	48.7316	0	Inf	Inf	2.70575e-05	0.000810724	up	yes
ENSMUSG00000102887	434.702	35.7369	12.164	3.60454	1.85615e-05	0.000625677	up	yes
ENSMUSG00000106634	35971.9	2806.26	12.8185	3.68015	8.87691e-21	7.18142e-18	up	yes
ENSMUSG00000097068	399.33	2.76348	144.503	7.17495	6.02178e-09	4.05968e-07	up	yes
ENSMUSG00000097637	91.8711	1.93921	47.3756	5.56607	0.000405942	0.00729793	up	yes
ENSMUSG00000097263	217.313	4.11989	52.7474	5.72103	6.85936e-06	0.000252237	up	yes
ENSMUSG00000097261	260.344	0	Inf	Inf	1.7759e-14	4.789e-12	up	yes
ENSMUSG00000098066	561.007	39.7331	14.1194	3.81961	0.000293926	0.00552992	up	yes
ENSMUSG00000097231	237.541	0	Inf	Inf	8.03146e-14	1.62436e-11	up	yes
ENSMUSG00000096917	261.141	36.7754	7.10097	2.82802	0.00197673	0.0285567	up	yes
ENSMUSG00000097929	184.801	0	Inf	Inf	3.58723e-12	4.83678e-10	up	yes
ENSMUSG00000085238	179.013	0.456309	392.306	8.61584	0.000193186	0.00400737	up	yes
ENSMUSG00000104667	1384.35	188.318	7.35111	2.87796	0.000666444	0.0110031	up	yes
ENSMUSG00000097375	145.064	7.69533	18.8509	4.23656	0.000659619	0.0110031	up	yes
ENSMUSG00000106547	26.1591	0	Inf	Inf	0.00219912	0.0305875	up	yes
ENSMUSG00000073155	721.691	128.68	5.6084	2.48759	0.00117498	0.0186384	up	yes
ENSMUSG00000086666	121.114	1.38693	87.3253	6.44833	1.72533e-06	6.64664e-05	up	yes
ENSMUSG00000108213	1201.79	81.44	14.7567	3.8833	8.4753e-08	3.80918e-06	up	yes
ENSMUSG00000090023	51.045	0.834654	61.157	5.93445	0.000430144	0.00756493	up	yes
ENSMUSG00000087107	719.472	22.9426	31.3597	4.97084	0.0032505	0.0404562	up	yes
ENSMUSG00000087362	478.228	12.9119	37.0376	5.21092	0.000173462	0.00369292	up	yes
ENSMUSG00000101493	69.5025	1.02383	67.885	6.08502	5.63604e-05	0.00142486	up	yes
ENSMUSG00000097722	36.7071	0	Inf	Inf	0.000259818	0.00512665	up	yes
ENSMUSG00000105957	97.4632	0	Inf	Inf	2.03857e-08	1.15632e-06	up	yes
