# Supplementary material for: Long non-coding RNAs potentially function synergistically in the cellular reprogramming of SCNT embryos
Source: BMC Genomics. 2018 Aug 23;19:631. doi: 10.1186/s12864-018-5021-2 (PMC6107955; doi:10.1186/s12864-018-5021-2)
Supplement: Supplementary file 9 — Genes in red modules by WGCNA. (XLSX 38 kb) [file 12864_2018_5021_MOESM9_ESM.xlsx]

## Sheet: Sheet1
	p.MMred
ENSMUSG00000097574	0.999813
ENSMUSG00000034394	0.999683
ENSMUSG00000040463	0.999436
ENSMUSG00000020904	0.999014
ENSMUSG00000018481	0.998663
ENSMUSG00000056592	0.998652
ENSMUSG00000021553	0.998293
ENSMUSG00000031158	0.998029
ENSMUSG00000060029	0.997837
ENSMUSG00000028961	0.99769
ENSMUSG00000036572	0.997535
ENSMUSG00000060935	0.997451
ENSMUSG00000041815	0.997335
ENSMUSG00000047215	0.997169
ENSMUSG00000034607	0.997163
ENSMUSG00000020720	0.997092
ENSMUSG00000055912	0.996839
ENSMUSG00000058756	0.996825
ENSMUSG00000030738	0.996473
ENSMUSG00000028780	0.995848
ENSMUSG00000022194	0.995805
ENSMUSG00000043623	0.995082
ENSMUSG00000028411	0.995081
ENSMUSG00000030956	0.994998
ENSMUSG00000092349	0.994543
ENSMUSG00000003038	0.99447
ENSMUSG00000042625	0.994347
ENSMUSG00000027540	0.994098
ENSMUSG00000103649	0.994039
ENSMUSG00000055148	0.994003
ENSMUSG00000038806	0.993969
ENSMUSG00000051596	0.993762
ENSMUSG00000015605	0.993668
ENSMUSG00000028018	0.993102
ENSMUSG00000105851	0.993067
ENSMUSG00000070493	0.993048
ENSMUSG00000050608	0.99284
ENSMUSG00000034430	0.992823
ENSMUSG00000054091	0.992806
ENSMUSG00000034532	0.992751
ENSMUSG00000081402	0.992604
ENSMUSG00000063236	0.992561
ENSMUSG00000060279	0.992494
ENSMUSG00000026857	0.992286
ENSMUSG00000036880	0.991692
ENSMUSG00000006398	0.991653
ENSMUSG00000027531	0.991553
ENSMUSG00000070605	0.991537
ENSMUSG00000048661	0.991447
ENSMUSG00000024515	0.99142
ENSMUSG00000027660	0.991134
ENSMUSG00000078762	0.991025
ENSMUSG00000002280	0.99073
ENSMUSG00000033285	0.990527
ENSMUSG00000097792	0.990522
ENSMUSG00000024922	0.989973
ENSMUSG00000068039	0.989921
ENSMUSG00000022883	0.989722
ENSMUSG00000032612	0.989628
ENSMUSG00000030935	0.989596
ENSMUSG00000068040	0.989552
ENSMUSG00000031568	0.989514
ENSMUSG00000055170	0.989464
ENSMUSG00000026643	0.989364
ENSMUSG00000026773	0.989311
ENSMUSG00000075514	0.989292
ENSMUSG00000051067	0.989241
ENSMUSG00000048351	0.988938
ENSMUSG00000036285	0.988827
ENSMUSG00000037400	0.988734
ENSMUSG00000019087	0.988641
ENSMUSG00000040423	0.988333
ENSMUSG00000024959	0.988319
ENSMUSG00000078713	0.988162
ENSMUSG00000021718	0.988019
ENSMUSG00000081669	0.987438
ENSMUSG00000027706	0.987081
ENSMUSG00000069044	0.98688
ENSMUSG00000029559	0.986757
ENSMUSG00000025170	0.986738
ENSMUSG00000027131	0.986544
ENSMUSG00000061787	0.986367
ENSMUSG00000085267	0.986211
ENSMUSG00000034785	0.986166
ENSMUSG00000034275	0.985769
ENSMUSG00000024425	0.985199
ENSMUSG00000083736	0.985025
ENSMUSG00000066150	0.984813
ENSMUSG00000041396	0.98481
ENSMUSG00000028099	0.984714
ENSMUSG00000027405	0.984675
ENSMUSG00000021807	0.984218
ENSMUSG00000047139	0.983814
ENSMUSG00000049038	0.983813
ENSMUSG00000085658	0.983636
ENSMUSG00000002881	0.983327
ENSMUSG00000096795	0.983185
ENSMUSG00000034083	0.98318
ENSMUSG00000036026	0.983072
ENSMUSG00000019975	0.982808
ENSMUSG00000036461	0.982696
ENSMUSG00000045071	0.982496
ENSMUSG00000028729	0.98248
ENSMUSG00000073468	0.98245
ENSMUSG00000058569	0.981616
ENSMUSG00000043962	0.98159
ENSMUSG00000020462	0.981417
ENSMUSG00000027002	0.980575
ENSMUSG00000100826	0.98046
ENSMUSG00000044134	0.980348
ENSMUSG00000033644	0.980304
ENSMUSG00000052031	0.980174
ENSMUSG00000035284	0.980119
ENSMUSG00000078994	0.979964
ENSMUSG00000096983	0.979617
ENSMUSG00000079480	0.979156
ENSMUSG00000050910	0.979022
ENSMUSG00000083179	0.978347
ENSMUSG00000002308	0.977703
ENSMUSG00000038763	0.977636
ENSMUSG00000059588	0.977458
ENSMUSG00000023883	0.977456
ENSMUSG00000024968	0.977392
ENSMUSG00000020775	0.977189
ENSMUSG00000078866	0.976817
ENSMUSG00000010607	0.976651
ENSMUSG00000091133	0.976027
ENSMUSG00000028413	0.975922
ENSMUSG00000020520	0.975873
ENSMUSG00000007815	0.97546
ENSMUSG00000031823	0.975176
ENSMUSG00000026483	0.974705
ENSMUSG00000028410	0.974406
ENSMUSG00000022000	0.974171
ENSMUSG00000033400	0.974092
ENSMUSG00000029076	0.973906
ENSMUSG00000046994	0.973871
ENSMUSG00000026956	0.973844
ENSMUSG00000042102	0.973162
ENSMUSG00000020063	0.972864
ENSMUSG00000037994	0.972841
ENSMUSG00000021266	0.972838
ENSMUSG00000037089	0.972749
ENSMUSG00000042063	0.972628
ENSMUSG00000027823	0.972263
ENSMUSG00000041278	0.972254
ENSMUSG00000035713	0.971814
ENSMUSG00000036555	0.971773
ENSMUSG00000045248	0.971582
ENSMUSG00000005881	0.971004
ENSMUSG00000021981	0.970933
ENSMUSG00000003363	0.970848
ENSMUSG00000103520	0.970698
ENSMUSG00000019471	0.970697
ENSMUSG00000032180	0.970676
ENSMUSG00000002068	0.970594
ENSMUSG00000029430	0.970158
ENSMUSG00000027863	0.970121
ENSMUSG00000026753	0.969964
ENSMUSG00000026707	0.969882
ENSMUSG00000014907	0.969752
ENSMUSG00000032044	0.969751
ENSMUSG00000024462	0.969109
ENSMUSG00000040158	0.968929
ENSMUSG00000043003	0.968697
ENSMUSG00000062949	0.968378
ENSMUSG00000001143	0.968261
ENSMUSG00000030842	0.968245
ENSMUSG00000028179	0.967937
ENSMUSG00000021190	0.967855
ENSMUSG00000020923	0.967793
ENSMUSG00000022124	0.967638
ENSMUSG00000029314	0.967284
ENSMUSG00000032418	0.967014
ENSMUSG00000086507	0.967013
ENSMUSG00000059939	0.966792
ENSMUSG00000074527	0.96654
ENSMUSG00000032601	0.966478
ENSMUSG00000003500	0.96625
ENSMUSG00000022228	0.965894
ENSMUSG00000006095	0.96525
ENSMUSG00000038212	0.965117
ENSMUSG00000005204	0.965021
ENSMUSG00000108547	0.96478
ENSMUSG00000026796	0.964725
ENSMUSG00000028657	0.964423
ENSMUSG00000027746	0.964421
ENSMUSG00000026674	0.964418
ENSMUSG00000074129	0.964304
ENSMUSG00000018569	0.96426
ENSMUSG00000021737	0.964089
ENSMUSG00000061887	0.963977
ENSMUSG00000001518	0.963814
ENSMUSG00000097734	0.963415
ENSMUSG00000074794	0.963237
ENSMUSG00000021906	0.963192
ENSMUSG00000033963	0.963157
ENSMUSG00000024359	0.962869
ENSMUSG00000025872	0.962852
ENSMUSG00000026821	0.962845
ENSMUSG00000026313	0.962312
ENSMUSG00000056758	0.962308
ENSMUSG00000090659	0.962226
ENSMUSG00000018651	0.961729
ENSMUSG00000002949	0.961701
ENSMUSG00000032501	0.961624
ENSMUSG00000006219	0.960373
ENSMUSG00000093405	0.960178
ENSMUSG00000021377	0.960144
ENSMUSG00000020332	0.960049
ENSMUSG00000000561	0.959884
ENSMUSG00000039741	0.959727
ENSMUSG00000042541	0.959709
ENSMUSG00000067869	0.959637
ENSMUSG00000048039	0.959347
ENSMUSG00000096879	0.959297
ENSMUSG00000097581	0.958633
ENSMUSG00000096259	0.958522
ENSMUSG00000041020	0.958215
ENSMUSG00000023147	0.958112
ENSMUSG00000031788	0.958012
ENSMUSG00000000295	0.957826
ENSMUSG00000014313	0.957351
ENSMUSG00000073982	0.956977
ENSMUSG00000043445	0.956942
ENSMUSG00000085133	0.956461
ENSMUSG00000061650	0.955846
ENSMUSG00000025591	0.955802
ENSMUSG00000021144	0.955716
ENSMUSG00000038518	0.955028
ENSMUSG00000025509	0.954891
ENSMUSG00000045128	0.954836
ENSMUSG00000022841	0.954498
ENSMUSG00000030538	0.954172
ENSMUSG00000002227	0.954147
ENSMUSG00000020743	0.954053
ENSMUSG00000032059	0.954003
ENSMUSG00000045287	0.953511
ENSMUSG00000068697	0.953186
ENSMUSG00000074502	0.952951
ENSMUSG00000048583	0.952932
ENSMUSG00000003423	0.952819
ENSMUSG00000095990	0.952794
ENSMUSG00000042737	0.952768
ENSMUSG00000026678	0.952666
ENSMUSG00000022018	0.952359
ENSMUSG00000025040	0.952308
ENSMUSG00000097343	0.952306
ENSMUSG00000027599	0.952232
ENSMUSG00000050953	0.952229
ENSMUSG00000102997	0.952099
ENSMUSG00000029048	0.951915
ENSMUSG00000069114	0.951446
ENSMUSG00000027353	0.951438
ENSMUSG00000005465	0.951388
ENSMUSG00000047986	0.951382
ENSMUSG00000020029	0.951004
ENSMUSG00000033545	0.950898
ENSMUSG00000051510	0.950825
ENSMUSG00000058267	0.950759
ENSMUSG00000024283	0.950728
ENSMUSG00000031715	0.950714
ENSMUSG00000017428	0.950618
ENSMUSG00000024038	0.95041
ENSMUSG00000046372	0.949924
ENSMUSG00000025236	0.94983
ENSMUSG00000021076	0.949812
ENSMUSG00000000776	0.949643
ENSMUSG00000022436	0.949418
ENSMUSG00000108214	0.94912
ENSMUSG00000097173	0.948811
ENSMUSG00000098035	0.94849
ENSMUSG00000030345	0.948211
ENSMUSG00000089844	0.948039
ENSMUSG00000059475	0.947946
ENSMUSG00000032342	0.947753
ENSMUSG00000025198	0.947691
ENSMUSG00000002475	0.94769
ENSMUSG00000047281	0.947628
ENSMUSG00000063383	0.947597
ENSMUSG00000044548	0.947521
ENSMUSG00000025085	0.947335
ENSMUSG00000052419	0.947323
ENSMUSG00000021477	0.947298
ENSMUSG00000015214	0.947283
ENSMUSG00000020359	0.947097
ENSMUSG00000039756	0.946986
ENSMUSG00000043716	0.946874
ENSMUSG00000069135	0.946771
ENSMUSG00000032898	0.946761
ENSMUSG00000032475	0.946547
ENSMUSG00000032118	0.946375
ENSMUSG00000020142	0.946027
ENSMUSG00000028148	0.945391
ENSMUSG00000040459	0.945296
ENSMUSG00000020541	0.944898
ENSMUSG00000039621	0.944769
ENSMUSG00000041773	0.944559
ENSMUSG00000107741	0.944559
ENSMUSG00000053550	0.944244
ENSMUSG00000038733	0.94424
ENSMUSG00000009905	0.944207
ENSMUSG00000074637	0.943233
ENSMUSG00000056821	0.943114
ENSMUSG00000053286	0.943091
ENSMUSG00000029518	0.942762
ENSMUSG00000034226	0.942737
ENSMUSG00000042369	0.942226
ENSMUSG00000054727	0.942153
ENSMUSG00000034450	0.942148
ENSMUSG00000047675	0.941943
ENSMUSG00000033105	0.941585
ENSMUSG00000001525	0.941572
ENSMUSG00000041881	0.941537
ENSMUSG00000024313	0.941478
ENSMUSG00000073600	0.941431
ENSMUSG00000060636	0.941408
ENSMUSG00000019756	0.941357
ENSMUSG00000078812	0.941323
ENSMUSG00000086665	0.941241
ENSMUSG00000026179	0.941134
ENSMUSG00000031168	0.941131
ENSMUSG00000007721	0.941127
ENSMUSG00000024231	0.940997
ENSMUSG00000002413	0.940873
ENSMUSG00000021250	0.940566
ENSMUSG00000040446	0.93998
ENSMUSG00000044367	0.939948
ENSMUSG00000043284	0.939879
ENSMUSG00000072791	0.939516
ENSMUSG00000034247	0.93931
ENSMUSG00000020658	0.93903
ENSMUSG00000030846	0.938556
ENSMUSG00000108520	0.938423
ENSMUSG00000020319	0.93841
ENSMUSG00000001524	0.938396
ENSMUSG00000079435	0.938257
ENSMUSG00000000792	0.938077
ENSMUSG00000022674	0.937898
ENSMUSG00000025277	0.936968
ENSMUSG00000024844	0.936954
ENSMUSG00000098905	0.936739
ENSMUSG00000099597	0.936603
ENSMUSG00000075227	0.936586
ENSMUSG00000040651	0.936553
ENSMUSG00000035270	0.936202
ENSMUSG00000085908	0.936083
ENSMUSG00000027999	0.93607
ENSMUSG00000095098	0.935549
ENSMUSG00000036992	0.935391
ENSMUSG00000042401	0.934853
ENSMUSG00000037112	0.934364
ENSMUSG00000053574	0.934329
ENSMUSG00000029389	0.934264
ENSMUSG00000016319	0.933842
ENSMUSG00000091509	0.933779
ENSMUSG00000016534	0.933699
ENSMUSG00000020042	0.933688
ENSMUSG00000090744	0.933294
ENSMUSG00000025423	0.933265
ENSMUSG00000030595	0.933049
ENSMUSG00000078963	0.932786
ENSMUSG00000108199	0.932498
ENSMUSG00000103149	0.932293
ENSMUSG00000059248	0.932197
ENSMUSG00000058028	0.931986
ENSMUSG00000022437	0.931913
ENSMUSG00000020496	0.931654
ENSMUSG00000030654	0.931471
ENSMUSG00000051615	0.930785
ENSMUSG00000075000	0.930593
ENSMUSG00000041343	0.930543
ENSMUSG00000017491	0.930452
ENSMUSG00000018604	0.930153
ENSMUSG00000100000	0.930119
ENSMUSG00000033191	0.930067
ENSMUSG00000049321	0.930051
ENSMUSG00000079606	0.93003
ENSMUSG00000024206	0.929812
ENSMUSG00000034416	0.92976
ENSMUSG00000037405	0.929465
ENSMUSG00000001627	0.92943
ENSMUSG00000041879	0.929024
ENSMUSG00000018446	0.928885
ENSMUSG00000020048	0.928874
ENSMUSG00000024974	0.928799
ENSMUSG00000041025	0.92875
ENSMUSG00000052146	0.928555
ENSMUSG00000101344	0.928272
ENSMUSG00000035278	0.928162
ENSMUSG00000021347	0.927808
ENSMUSG00000029119	0.927748
ENSMUSG00000030704	0.927182
ENSMUSG00000041712	0.92679
ENSMUSG00000008976	0.926611
ENSMUSG00000038702	0.925948
ENSMUSG00000028681	0.925761
ENSMUSG00000068739	0.924855
ENSMUSG00000105378	0.924489
ENSMUSG00000031015	0.924469
ENSMUSG00000031232	0.924327
ENSMUSG00000051257	0.924214
ENSMUSG00000003402	0.924178
ENSMUSG00000087612	0.924098
ENSMUSG00000044950	0.923336
ENSMUSG00000062397	0.922791
ENSMUSG00000026775	0.922101
ENSMUSG00000026615	0.922082
ENSMUSG00000098702	0.921622
ENSMUSG00000007603	0.921386
ENSMUSG00000043924	0.921221
ENSMUSG00000015671	0.921109
ENSMUSG00000035189	0.920231
ENSMUSG00000030772	0.920202
ENSMUSG00000042116	0.919937
ENSMUSG00000030697	0.919795
ENSMUSG00000026174	0.919786
ENSMUSG00000032177	0.918981
ENSMUSG00000092607	0.918951
ENSMUSG00000018567	0.918872
ENSMUSG00000026766	0.918787
ENSMUSG00000068129	0.918647
ENSMUSG00000097532	0.918634
ENSMUSG00000092335	0.918593
ENSMUSG00000020134	0.918589
ENSMUSG00000046470	0.918569
ENSMUSG00000039623	0.918428
ENSMUSG00000045983	0.918326
ENSMUSG00000019718	0.918287
ENSMUSG00000022205	0.918233
ENSMUSG00000000555	0.918187
ENSMUSG00000074039	0.917758
ENSMUSG00000022698	0.91774
ENSMUSG00000022774	0.917666
ENSMUSG00000052783	0.917431
ENSMUSG00000044006	0.917385
ENSMUSG00000053038	0.916859
ENSMUSG00000106961	0.915899
ENSMUSG00000000804	0.915878
ENSMUSG00000055371	0.915749
ENSMUSG00000064373	0.914978
ENSMUSG00000019437	0.914855
ENSMUSG00000079598	0.914853
ENSMUSG00000019470	0.914793
ENSMUSG00000027520	0.91446
ENSMUSG00000027406	0.91419
ENSMUSG00000053289	0.914165
ENSMUSG00000027722	0.91415
ENSMUSG00000055480	0.913649
ENSMUSG00000027360	0.913634
ENSMUSG00000041734	0.913475
ENSMUSG00000020321	0.913321
ENSMUSG00000108691	0.91324
ENSMUSG00000007817	0.912925
ENSMUSG00000016756	0.912709
ENSMUSG00000031845	0.912551
ENSMUSG00000041809	0.912493
ENSMUSG00000020873	0.912045
ENSMUSG00000029826	0.91204
ENSMUSG00000043866	0.911677
ENSMUSG00000017802	0.91163
ENSMUSG00000031508	0.911509
ENSMUSG00000051323	0.910831
ENSMUSG00000006262	0.910818
ENSMUSG00000028772	0.910175
ENSMUSG00000047866	0.909717
ENSMUSG00000027287	0.9096
ENSMUSG00000025893	0.909315
ENSMUSG00000074457	0.909157
ENSMUSG00000024370	0.909155
ENSMUSG00000027309	0.909133
ENSMUSG00000073563	0.909105
ENSMUSG00000098030	0.908838
ENSMUSG00000026260	0.908596
ENSMUSG00000027195	0.908199
ENSMUSG00000080932	0.908087
ENSMUSG00000042498	0.90774
ENSMUSG00000091264	0.90713
ENSMUSG00000015461	0.907003
ENSMUSG00000001964	0.906516
ENSMUSG00000078490	0.906394
ENSMUSG00000027074	0.905945
ENSMUSG00000037652	0.905646
ENSMUSG00000083621	0.905285
ENSMUSG00000001270	0.905027
ENSMUSG00000038774	0.904771
ENSMUSG00000002812	0.904636
ENSMUSG00000063015	0.904607
ENSMUSG00000019814	0.904416
ENSMUSG00000059518	0.904397
ENSMUSG00000038668	0.903922
ENSMUSG00000049287	0.903905
ENSMUSG00000024045	0.903784
ENSMUSG00000060181	0.903598
ENSMUSG00000044224	0.903521
ENSMUSG00000018339	0.903403
ENSMUSG00000005378	0.903338
ENSMUSG00000032370	0.902789
ENSMUSG00000061393	0.90248
ENSMUSG00000065265	0.9022
ENSMUSG00000029863	0.902012
ENSMUSG00000002728	0.901477
ENSMUSG00000048921	0.901184
ENSMUSG00000074863	0.900832
ENSMUSG00000021589	0.900652
ENSMUSG00000029513	0.90034
ENSMUSG00000039269	0.898689
ENSMUSG00000038095	0.898622
ENSMUSG00000028948	0.898328
ENSMUSG00000096957	0.898299
ENSMUSG00000094374	0.898006
ENSMUSG00000026816	0.897715
ENSMUSG00000029283	0.897308
ENSMUSG00000079557	0.897191
ENSMUSG00000025762	0.897085
ENSMUSG00000085704	0.896846
ENSMUSG00000043126	0.896742
ENSMUSG00000032741	0.896586
ENSMUSG00000070780	0.896546
ENSMUSG00000094328	0.896254
ENSMUSG00000036225	0.89624
ENSMUSG00000105738	0.896178
ENSMUSG00000018425	0.896033
ENSMUSG00000087066	0.895497
ENSMUSG00000034088	0.895456
ENSMUSG00000074934	0.895367
ENSMUSG00000022677	0.894769
ENSMUSG00000021254	0.894276
ENSMUSG00000018293	0.894065
ENSMUSG00000022285	0.89388
ENSMUSG00000026424	0.893826
ENSMUSG00000044819	0.893826
ENSMUSG00000048215	0.893826
ENSMUSG00000051136	0.893826
ENSMUSG00000080798	0.893826
ENSMUSG00000081670	0.893826
ENSMUSG00000081745	0.893826
ENSMUSG00000084009	0.893826
ENSMUSG00000084320	0.893826
ENSMUSG00000104125	0.893826
ENSMUSG00000107997	0.893826
ENSMUSG00000048271	0.893709
ENSMUSG00000062078	0.893663
ENSMUSG00000025465	0.893589
ENSMUSG00000018286	0.893358
ENSMUSG00000082163	0.893247
ENSMUSG00000097146	0.893004
ENSMUSG00000028028	0.892687
ENSMUSG00000037149	0.892669
ENSMUSG00000034254	0.892362
ENSMUSG00000073535	0.891805
ENSMUSG00000085718	0.891678
ENSMUSG00000048720	0.891077
ENSMUSG00000032184	0.890853
ENSMUSG00000004980	0.890846
ENSMUSG00000030505	0.890613
ENSMUSG00000108304	0.890415
ENSMUSG00000026806	0.890385
ENSMUSG00000038188	0.890038
ENSMUSG00000040620	0.889705
ENSMUSG00000036862	0.889057
ENSMUSG00000029775	0.888985
ENSMUSG00000033676	0.888571
ENSMUSG00000035699	0.888397
ENSMUSG00000103135	0.888264
ENSMUSG00000062184	0.888068
ENSMUSG00000001827	0.888022
ENSMUSG00000036120	0.886976
ENSMUSG00000030512	0.886956
ENSMUSG00000096630	0.886924
ENSMUSG00000085174	0.886243
ENSMUSG00000049751	0.886145
ENSMUSG00000099032	0.886003
ENSMUSG00000012076	0.886
ENSMUSG00000035572	0.885914
ENSMUSG00000031917	0.885785
ENSMUSG00000032051	0.885686
ENSMUSG00000060591	0.885644
ENSMUSG00000017679	0.88564
ENSMUSG00000028977	0.885598
ENSMUSG00000002524	0.885573
ENSMUSG00000003848	0.885075
ENSMUSG00000040331	0.884844
ENSMUSG00000032083	0.884677
ENSMUSG00000025745	0.88454
ENSMUSG00000024072	0.884392
ENSMUSG00000002625	0.884235
ENSMUSG00000023022	0.884202
ENSMUSG00000037190	0.884064
ENSMUSG00000025612	0.883932
ENSMUSG00000035227	0.883631
ENSMUSG00000027589	0.883599
ENSMUSG00000085477	0.883402
ENSMUSG00000029708	0.883339
ENSMUSG00000041346	0.883296
ENSMUSG00000031925	0.882861
ENSMUSG00000029657	0.882336
ENSMUSG00000034868	0.882171
ENSMUSG00000029229	0.882152
ENSMUSG00000074221	0.882133
ENSMUSG00000085755	0.88195
ENSMUSG00000038459	0.881805
ENSMUSG00000025139	0.88159
ENSMUSG00000031889	0.8815
ENSMUSG00000005354	0.881449
ENSMUSG00000043155	0.881295
ENSMUSG00000027109	0.881283
ENSMUSG00000047146	0.880837
ENSMUSG00000042284	0.880261
ENSMUSG00000037461	0.880124
ENSMUSG00000043487	0.880064
ENSMUSG00000026276	0.879879
ENSMUSG00000028540	0.87978
ENSMUSG00000032715	0.879522
ENSMUSG00000100455	0.879339
ENSMUSG00000054428	0.879157
ENSMUSG00000039982	0.879003
ENSMUSG00000039903	0.878879
ENSMUSG00000054321	0.878678
ENSMUSG00000033917	0.877906
ENSMUSG00000034211	0.877651
ENSMUSG00000036863	0.877562
ENSMUSG00000085502	0.877476
ENSMUSG00000048644	0.877394
ENSMUSG00000052406	0.876607
ENSMUSG00000014402	0.876486
ENSMUSG00000025747	0.876419
ENSMUSG00000020184	0.876034
ENSMUSG00000090693	0.876008
ENSMUSG00000086602	0.875983
ENSMUSG00000089446	0.875983
ENSMUSG00000068457	0.875479
ENSMUSG00000032228	0.875128
ENSMUSG00000021636	0.875101
ENSMUSG00000021494	0.875062
ENSMUSG00000078864	0.875037
ENSMUSG00000017009	0.874988
ENSMUSG00000051790	0.874966
ENSMUSG00000062012	0.874626
ENSMUSG00000030217	0.874594
ENSMUSG00000023988	0.874393
ENSMUSG00000014778	0.874012
ENSMUSG00000029461	0.873921
ENSMUSG00000054836	0.873456
ENSMUSG00000061130	0.873354
ENSMUSG00000016831	0.873099
ENSMUSG00000055560	0.873075
ENSMUSG00000053398	0.873009
ENSMUSG00000058239	0.872992
ENSMUSG00000040943	0.872855
ENSMUSG00000018583	0.872549
ENSMUSG00000031029	0.872537
ENSMUSG00000085214	0.872248
ENSMUSG00000024136	0.872132
ENSMUSG00000035885	0.871849
ENSMUSG00000041841	0.871534
ENSMUSG00000034206	0.871187
ENSMUSG00000021492	0.870604
ENSMUSG00000004937	0.870551
ENSMUSG00000034855	0.870468
ENSMUSG00000029153	0.870393
ENSMUSG00000027981	0.87035
ENSMUSG00000032468	0.869949
ENSMUSG00000063694	0.869669
ENSMUSG00000027248	0.869632
ENSMUSG00000079550	0.869423
ENSMUSG00000020829	0.869012
ENSMUSG00000061877	0.868894
ENSMUSG00000040562	0.868735
ENSMUSG00000105472	0.86853
ENSMUSG00000086859	0.868461
ENSMUSG00000061013	0.868285
ENSMUSG00000069808	0.868139
ENSMUSG00000027459	0.867978
ENSMUSG00000092203	0.867615
ENSMUSG00000034152	0.867483
ENSMUSG00000106115	0.867091
ENSMUSG00000061613	0.86708
ENSMUSG00000043241	0.86706
ENSMUSG00000070420	0.866654
ENSMUSG00000028069	0.866442
ENSMUSG00000022359	0.866437
ENSMUSG00000074862	0.866228
ENSMUSG00000022092	0.866185
ENSMUSG00000003660	0.866043
ENSMUSG00000045302	0.865912
ENSMUSG00000035455	0.865829
ENSMUSG00000104046	0.865456
ENSMUSG00000024754	0.865128
ENSMUSG00000001366	0.865004
ENSMUSG00000051518	0.864919
ENSMUSG00000024479	0.864491
ENSMUSG00000073481	0.864373
ENSMUSG00000021226	0.864358
ENSMUSG00000035529	0.864251
ENSMUSG00000072419	0.863967
ENSMUSG00000086392	0.863631
ENSMUSG00000027770	0.863418
ENSMUSG00000052336	0.862855
ENSMUSG00000004994	0.862402
ENSMUSG00000075254	0.862085
ENSMUSG00000054074	0.861921
ENSMUSG00000000826	0.861833
ENSMUSG00000041303	0.861793
ENSMUSG00000096798	0.860773
ENSMUSG00000030754	0.860569
ENSMUSG00000020576	0.860232
ENSMUSG00000003458	0.859907
ENSMUSG00000029017	0.859646
ENSMUSG00000043419	0.859635
ENSMUSG00000031231	0.859611
ENSMUSG00000092558	0.859065
ENSMUSG00000031604	0.859017
ENSMUSG00000025930	0.858953
ENSMUSG00000062761	0.858892
ENSMUSG00000027298	0.85867
ENSMUSG00000097573	0.858508
ENSMUSG00000079242	0.858429
ENSMUSG00000028683	0.857307
ENSMUSG00000025374	0.856382
ENSMUSG00000036983	0.856237
ENSMUSG00000010066	0.855742
ENSMUSG00000048612	0.855717
ENSMUSG00000055660	0.855403
ENSMUSG00000038930	0.855245
ENSMUSG00000067931	0.854904
ENSMUSG00000030522	0.854799
ENSMUSG00000031023	0.854798
ENSMUSG00000056167	0.854699
ENSMUSG00000022962	0.854639
ENSMUSG00000024319	0.854477
ENSMUSG00000026333	0.854118
ENSMUSG00000026153	0.854013
ENSMUSG00000032549	0.853936
ENSMUSG00000047635	0.853904
ENSMUSG00000021451	0.853663
ENSMUSG00000020782	0.853535
ENSMUSG00000073131	0.853073
ENSMUSG00000040860	0.852932
ENSMUSG00000002257	0.852744
ENSMUSG00000097268	0.852438
ENSMUSG00000086124	0.852318
ENSMUSG00000034160	0.852147
ENSMUSG00000085864	0.85214
ENSMUSG00000097877	0.852134
ENSMUSG00000041623	0.852014
ENSMUSG00000019927	0.851955
ENSMUSG00000068638	0.851796
ENSMUSG00000027102	0.851758
ENSMUSG00000029304	0.851527
ENSMUSG00000024298	0.851176
ENSMUSG00000021116	0.850862
ENSMUSG00000034566	0.850675
ENSMUSG00000017421	0.850439
ENSMUSG00000059991	0.849836
ENSMUSG00000045374	0.849833
ENSMUSG00000038014	0.849809
ENSMUSG00000028278	0.849692
ENSMUSG00000069910	0.849574
ENSMUSG00000036323	0.84955
ENSMUSG00000003032	0.849485
ENSMUSG00000050410	0.848696
ENSMUSG00000019916	0.848249
ENSMUSG00000063171	0.847814
ENSMUSG00000032407	0.847609
ENSMUSG00000045087	0.847198
ENSMUSG00000022818	0.846856
ENSMUSG00000074817	0.846642
ENSMUSG00000022031	0.846242
ENSMUSG00000022711	0.84613
ENSMUSG00000079658	0.845935
ENSMUSG00000022821	0.845785
ENSMUSG00000050471	0.845575
ENSMUSG00000032527	0.845568
ENSMUSG00000106837	0.845566
ENSMUSG00000020017	0.845035
ENSMUSG00000096612	0.845027
ENSMUSG00000041440	0.844914
ENSMUSG00000075053	0.844882
ENSMUSG00000024597	0.844698
ENSMUSG00000042195	0.84464
ENSMUSG00000092438	0.844322
ENSMUSG00000051224	0.844131
ENSMUSG00000032875	0.843825
ENSMUSG00000037012	0.843807
ENSMUSG00000058325	0.843714
ENSMUSG00000046157	0.843705
ENSMUSG00000021079	0.843584
ENSMUSG00000024081	0.843334
ENSMUSG00000106870	0.843259
ENSMUSG00000081434	0.843155
ENSMUSG00000029394	0.8431
ENSMUSG00000067430	0.842931
ENSMUSG00000030882	0.84286
ENSMUSG00000032850	0.84252
ENSMUSG00000031818	0.841729
ENSMUSG00000084866	0.841656
ENSMUSG00000032563	0.841563
ENSMUSG00000031576	0.841214
ENSMUSG00000030824	0.841061
ENSMUSG00000072940	0.841055
ENSMUSG00000028590	0.840369
ENSMUSG00000031154	0.839924
ENSMUSG00000048668	0.839884
ENSMUSG00000041231	0.839868
ENSMUSG00000028645	0.839637
ENSMUSG00000043535	0.839595
ENSMUSG00000020088	0.839413
ENSMUSG00000001604	0.839404
ENSMUSG00000000838	0.839231
ENSMUSG00000035365	0.839162
ENSMUSG00000024505	0.839143
ENSMUSG00000046546	0.839126
ENSMUSG00000099998	0.839059
ENSMUSG00000027630	0.838818
ENSMUSG00000044966	0.838671
ENSMUSG00000074743	0.838594
ENSMUSG00000033554	0.838241
ENSMUSG00000020024	0.837832
ENSMUSG00000032515	0.837667
ENSMUSG00000096986	0.837365
ENSMUSG00000025188	0.837354
ENSMUSG00000034919	0.837115
ENSMUSG00000010358	0.837032
ENSMUSG00000097229	0.836882
ENSMUSG00000034673	0.836864
ENSMUSG00000052681	0.836797
ENSMUSG00000092416	0.836693
ENSMUSG00000070883	0.836577
ENSMUSG00000032077	0.836502
ENSMUSG00000086331	0.836456
ENSMUSG00000088302	0.836356
ENSMUSG00000078768	0.836199
ENSMUSG00000028435	0.835949
ENSMUSG00000029701	0.835611
ENSMUSG00000020561	0.835316
ENSMUSG00000039183	0.835272
ENSMUSG00000049624	0.835238
ENSMUSG00000026377	0.834965
ENSMUSG00000039187	0.834828
ENSMUSG00000026520	0.834706
ENSMUSG00000007279	0.83441
ENSMUSG00000044477	0.834324
ENSMUSG00000021178	0.834237
ENSMUSG00000031789	0.834105
ENSMUSG00000029623	0.833558
ENSMUSG00000022889	0.833412
ENSMUSG00000014769	0.833382
ENSMUSG00000033909	0.833217
ENSMUSG00000032737	0.832637
ENSMUSG00000061802	0.832591
ENSMUSG00000021690	0.832579
ENSMUSG00000036908	0.832521
ENSMUSG00000097819	0.832288
ENSMUSG00000096299	0.832249
ENSMUSG00000020936	0.832147
ENSMUSG00000095969	0.832059
ENSMUSG00000059964	0.832056
ENSMUSG00000038570	0.831641
ENSMUSG00000028221	0.831529
ENSMUSG00000034867	0.831395
ENSMUSG00000028998	0.831386
ENSMUSG00000099364	0.831194
ENSMUSG00000057229	0.830858
ENSMUSG00000020459	0.830769
ENSMUSG00000023919	0.830367
ENSMUSG00000040204	0.830278
ENSMUSG00000048040	0.830033
ENSMUSG00000097068	0.829915
ENSMUSG00000029578	0.829847
ENSMUSG00000039509	0.828995
ENSMUSG00000040681	0.828893
ENSMUSG00000018848	0.828803
ENSMUSG00000038462	0.828531
ENSMUSG00000028580	0.828395
ENSMUSG00000019837	0.828223
ENSMUSG00000001333	0.827784
ENSMUSG00000027936	0.827781
ENSMUSG00000069814	0.827282
ENSMUSG00000027030	0.827124
ENSMUSG00000022009	0.827059
ENSMUSG00000036834	0.826939
ENSMUSG00000022844	0.826766
ENSMUSG00000041132	0.826716
ENSMUSG00000028550	0.826223
ENSMUSG00000040339	0.825649
ENSMUSG00000051043	0.825631
ENSMUSG00000024099	0.825614
ENSMUSG00000083261	0.825526
ENSMUSG00000037905	0.824798
ENSMUSG00000027942	0.824666
ENSMUSG00000022505	0.824518
ENSMUSG00000023979	0.823923
ENSMUSG00000028975	0.823892
ENSMUSG00000025574	0.823729
ENSMUSG00000091563	0.823709
ENSMUSG00000025417	0.823643
ENSMUSG00000051579	0.823392
ENSMUSG00000020457	0.823387
ENSMUSG00000057554	0.823252
ENSMUSG00000028085	0.822705
ENSMUSG00000022500	0.822604
ENSMUSG00000064463	0.822518
ENSMUSG00000018501	0.821922
ENSMUSG00000044155	0.821904
ENSMUSG00000015243	0.821857
ENSMUSG00000057863	0.821446
ENSMUSG00000107611	0.821174
ENSMUSG00000036078	0.821077
ENSMUSG00000036672	0.820807
ENSMUSG00000017548	0.820782
ENSMUSG00000029715	0.820707
ENSMUSG00000069045	0.820399
ENSMUSG00000070661	0.820351
ENSMUSG00000068798	0.820082
ENSMUSG00000029998	0.819991
ENSMUSG00000028688	0.819769
ENSMUSG00000075703	0.819664
ENSMUSG00000030790	0.819181
ENSMUSG00000024033	0.819146
ENSMUSG00000083191	0.819077
ENSMUSG00000021357	0.81895
ENSMUSG00000026289	0.818852
ENSMUSG00000048388	0.818746
ENSMUSG00000026496	0.818649
ENSMUSG00000058407	0.818429
ENSMUSG00000045482	0.817614
ENSMUSG00000027087	0.817586
ENSMUSG00000039737	0.816993
ENSMUSG00000027854	0.816601
ENSMUSG00000032109	0.816466
ENSMUSG00000020778	0.816149
ENSMUSG00000040859	0.81603
ENSMUSG00000018412	0.816003
ENSMUSG00000027288	0.815805
ENSMUSG00000094649	0.815783
ENSMUSG00000021731	0.815622
ENSMUSG00000015711	0.815439
ENSMUSG00000041958	0.815197
ENSMUSG00000097098	0.81515
ENSMUSG00000064145	0.815115
ENSMUSG00000074519	0.814514
ENSMUSG00000038797	0.814234
ENSMUSG00000028228	0.814226
ENSMUSG00000032977	0.813781
ENSMUSG00000034412	0.813771
ENSMUSG00000040997	0.81372
ENSMUSG00000085085	0.813637
ENSMUSG00000074220	0.813337
ENSMUSG00000005534	0.813191
ENSMUSG00000016356	0.81318
ENSMUSG00000004071	0.813178
ENSMUSG00000033623	0.813049
ENSMUSG00000053742	0.812922
ENSMUSG00000030748	0.812425
ENSMUSG00000001910	0.812099
ENSMUSG00000040151	0.811966
ENSMUSG00000097884	0.811906
ENSMUSG00000099881	0.81183
ENSMUSG00000051166	0.811693
ENSMUSG00000035242	0.81167
ENSMUSG00000017550	0.811599
ENSMUSG00000107227	0.811414
ENSMUSG00000030753	0.811285
ENSMUSG00000101517	0.811157
ENSMUSG00000068749	0.811105
ENSMUSG00000038848	0.810864
ENSMUSG00000032264	0.810749
ENSMUSG00000061559	0.810672
ENSMUSG00000027079	0.810626
ENSMUSG00000025359	0.810526
ENSMUSG00000090070	0.810214
ENSMUSG00000027679	0.809999
ENSMUSG00000013076	0.809798
ENSMUSG00000026020	0.809768
ENSMUSG00000036644	0.809544
ENSMUSG00000002015	0.809488
ENSMUSG00000032504	0.809401
ENSMUSG00000023861	0.809278
ENSMUSG00000042506	0.809272
ENSMUSG00000049728	0.809116
ENSMUSG00000022634	0.80877
ENSMUSG00000039480	0.808531
ENSMUSG00000022428	0.808387
ENSMUSG00000057858	0.808353
ENSMUSG00000020227	0.808152
ENSMUSG00000036208	0.808106
ENSMUSG00000025151	0.808044
ENSMUSG00000074472	0.807899
ENSMUSG00000001670	0.807558
ENSMUSG00000102662	0.807446
ENSMUSG00000020100	0.807365
ENSMUSG00000070692	0.807213
ENSMUSG00000029918	0.807159
ENSMUSG00000031930	0.806922
ENSMUSG00000042487	0.806824
ENSMUSG00000028163	0.806761
ENSMUSG00000017776	0.806577
ENSMUSG00000078249	0.806411
ENSMUSG00000038482	0.806331
ENSMUSG00000024991	0.806271
ENSMUSG00000074909	0.806058
ENSMUSG00000104279	0.805907
ENSMUSG00000039579	0.805588
ENSMUSG00000031922	0.805406
ENSMUSG00000046434	0.805363
ENSMUSG00000062773	0.805319
ENSMUSG00000070737	0.805295
ENSMUSG00000090733	0.805243
ENSMUSG00000022843	0.805025
ENSMUSG00000054932	0.804992
ENSMUSG00000026062	0.804894
ENSMUSG00000090941	0.804427
ENSMUSG00000009575	0.804287
ENSMUSG00000062580	0.804197
ENSMUSG00000040195	0.804004
ENSMUSG00000051344	0.803963
ENSMUSG00000038214	0.80394
ENSMUSG00000027963	0.803869
ENSMUSG00000025217	0.803848
ENSMUSG00000079286	0.803783
ENSMUSG00000066233	0.803778
ENSMUSG00000031024	0.803369
ENSMUSG00000050777	0.803338
ENSMUSG00000064215	0.802584
ENSMUSG00000049323	0.802544
ENSMUSG00000018433	0.802069
ENSMUSG00000040710	0.802035
ENSMUSG00000044475	0.80198
ENSMUSG00000029512	0.801775
ENSMUSG00000085156	0.801484
ENSMUSG00000020593	0.80129
ENSMUSG00000050229	0.801198
ENSMUSG00000022974	0.801192
ENSMUSG00000040263	0.800844
ENSMUSG00000008393	0.800746
ENSMUSG00000087597	0.800543
ENSMUSG00000090459	0.800419
ENSMUSG00000033170	0.800049
ENSMUSG00000034729	0.800001
