# Supplementary material for: Long non-coding RNAs potentially function synergistically in the cellular reprogramming of SCNT embryos
Source: BMC Genomics. 2018 Aug 23;19:631. doi: 10.1186/s12864-018-5021-2 (PMC6107955; doi:10.1186/s12864-018-5021-2)
Supplement: Supplementary file 10 — Genes in salmon modules by WGCNA. (XLSX 33 kb) [file 12864_2018_5021_MOESM10_ESM.xlsx]

## Sheet: Sheet1
	p.MMsalmon
ENSMUSG00000007216	0.999762
ENSMUSG00000033545	0.999628
ENSMUSG00000071648	0.999591
ENSMUSG00000055866	0.999371
ENSMUSG00000021347	0.999033
ENSMUSG00000026385	0.998823
ENSMUSG00000037013	0.998742
ENSMUSG00000025362	0.998631
ENSMUSG00000068697	0.998001
ENSMUSG00000107227	0.997931
ENSMUSG00000024844	0.997904
ENSMUSG00000023755	0.997667
ENSMUSG00000007815	0.99731
ENSMUSG00000031889	0.997259
ENSMUSG00000023047	0.997107
ENSMUSG00000058793	0.996403
ENSMUSG00000052821	0.996396
ENSMUSG00000029723	0.996171
ENSMUSG00000065265	0.99609
ENSMUSG00000093405	0.995965
ENSMUSG00000036323	0.995907
ENSMUSG00000047824	0.995818
ENSMUSG00000103649	0.994706
ENSMUSG00000074863	0.994546
ENSMUSG00000037458	0.994537
ENSMUSG00000073982	0.994484
ENSMUSG00000032726	0.994097
ENSMUSG00000103620	0.993943
ENSMUSG00000020722	0.993851
ENSMUSG00000020273	0.993553
ENSMUSG00000034088	0.993418
ENSMUSG00000064463	0.992968
ENSMUSG00000028602	0.99276
ENSMUSG00000038473	0.99249
ENSMUSG00000023988	0.992095
ENSMUSG00000040138	0.991824
ENSMUSG00000100826	0.991697
ENSMUSG00000041828	0.991612
ENSMUSG00000029661	0.991465
ENSMUSG00000024747	0.991319
ENSMUSG00000107798	0.991007
ENSMUSG00000029211	0.99076
ENSMUSG00000028882	0.99073
ENSMUSG00000091050	0.990377
ENSMUSG00000104829	0.989957
ENSMUSG00000043432	0.989923
ENSMUSG00000054428	0.98944
ENSMUSG00000024231	0.988946
ENSMUSG00000035805	0.988935
ENSMUSG00000029076	0.988319
ENSMUSG00000051224	0.98763
ENSMUSG00000053398	0.987591
ENSMUSG00000050410	0.987219
ENSMUSG00000013928	0.987093
ENSMUSG00000032030	0.98637
ENSMUSG00000085843	0.986323
ENSMUSG00000085502	0.986166
ENSMUSG00000086602	0.986135
ENSMUSG00000089446	0.986135
ENSMUSG00000027406	0.986047
ENSMUSG00000028069	0.98601
ENSMUSG00000009075	0.985294
ENSMUSG00000051029	0.985106
ENSMUSG00000060373	0.984977
ENSMUSG00000032803	0.984931
ENSMUSG00000085658	0.984915
ENSMUSG00000052221	0.984888
ENSMUSG00000106837	0.984839
ENSMUSG00000030779	0.984732
ENSMUSG00000022780	0.98408
ENSMUSG00000027185	0.983803
ENSMUSG00000060461	0.983046
ENSMUSG00000104585	0.982889
ENSMUSG00000024425	0.982413
ENSMUSG00000007805	0.982179
ENSMUSG00000022437	0.981872
ENSMUSG00000021094	0.981643
ENSMUSG00000074039	0.981543
ENSMUSG00000024696	0.981291
ENSMUSG00000063415	0.981032
ENSMUSG00000097343	0.980758
ENSMUSG00000073725	0.979787
ENSMUSG00000037608	0.979527
ENSMUSG00000071253	0.979425
ENSMUSG00000032612	0.978825
ENSMUSG00000005360	0.978815
ENSMUSG00000102997	0.978545
ENSMUSG00000102143	0.978516
ENSMUSG00000036923	0.978366
ENSMUSG00000038181	0.97821
ENSMUSG00000031029	0.977536
ENSMUSG00000044279	0.977488
ENSMUSG00000062170	0.977415
ENSMUSG00000039033	0.977353
ENSMUSG00000027180	0.977275
ENSMUSG00000029708	0.977191
ENSMUSG00000036887	0.976616
ENSMUSG00000074873	0.975623
ENSMUSG00000001786	0.97561
ENSMUSG00000078502	0.975414
ENSMUSG00000029403	0.975156
ENSMUSG00000042699	0.974802
ENSMUSG00000021590	0.974642
ENSMUSG00000069520	0.974417
ENSMUSG00000031925	0.973755
ENSMUSG00000054823	0.973558
ENSMUSG00000020839	0.973401
ENSMUSG00000040836	0.973192
ENSMUSG00000039988	0.973147
ENSMUSG00000033623	0.97294
ENSMUSG00000031333	0.972791
ENSMUSG00000069135	0.972782
ENSMUSG00000019437	0.972397
ENSMUSG00000038212	0.972254
ENSMUSG00000022636	0.97194
ENSMUSG00000100455	0.971864
ENSMUSG00000032666	0.97132
ENSMUSG00000039741	0.971184
ENSMUSG00000047014	0.970977
ENSMUSG00000044475	0.970892
ENSMUSG00000107278	0.970654
ENSMUSG00000027067	0.970598
ENSMUSG00000002055	0.970279
ENSMUSG00000027273	0.970092
ENSMUSG00000054161	0.970058
ENSMUSG00000004264	0.969567
ENSMUSG00000108447	0.969498
ENSMUSG00000067931	0.969475
ENSMUSG00000029153	0.968847
ENSMUSG00000034152	0.968531
ENSMUSG00000049804	0.96847
ENSMUSG00000022674	0.968062
ENSMUSG00000090534	0.968047
ENSMUSG00000102662	0.968027
ENSMUSG00000015461	0.967793
ENSMUSG00000022445	0.967712
ENSMUSG00000063698	0.967586
ENSMUSG00000003660	0.967366
ENSMUSG00000007872	0.96736
ENSMUSG00000024842	0.966329
ENSMUSG00000020922	0.966245
ENSMUSG00000039756	0.96611
ENSMUSG00000096795	0.965828
ENSMUSG00000031955	0.965793
ENSMUSG00000086665	0.965648
ENSMUSG00000057522	0.965597
ENSMUSG00000051716	0.965517
ENSMUSG00000046722	0.965439
ENSMUSG00000025931	0.965409
ENSMUSG00000060032	0.965088
ENSMUSG00000002728	0.964901
ENSMUSG00000108691	0.96459
ENSMUSG00000031700	0.963825
ENSMUSG00000092607	0.963735
ENSMUSG00000024218	0.963231
ENSMUSG00000019577	0.963017
ENSMUSG00000025171	0.962769
ENSMUSG00000001964	0.962686
ENSMUSG00000101210	0.962606
ENSMUSG00000108214	0.962471
ENSMUSG00000061013	0.962087
ENSMUSG00000031818	0.961848
ENSMUSG00000107195	0.96084
ENSMUSG00000057110	0.960837
ENSMUSG00000041444	0.960755
ENSMUSG00000064215	0.960732
ENSMUSG00000028849	0.960728
ENSMUSG00000029016	0.960712
ENSMUSG00000018765	0.960633
ENSMUSG00000011096	0.960491
ENSMUSG00000092183	0.960369
ENSMUSG00000051790	0.960011
ENSMUSG00000020520	0.959716
ENSMUSG00000022760	0.959545
ENSMUSG00000052406	0.959527
ENSMUSG00000041453	0.958933
ENSMUSG00000029761	0.958725
ENSMUSG00000068749	0.95801
ENSMUSG00000027102	0.957599
ENSMUSG00000085116	0.957328
ENSMUSG00000063236	0.957268
ENSMUSG00000032381	0.95725
ENSMUSG00000035601	0.956778
ENSMUSG00000031922	0.956757
ENSMUSG00000046994	0.95643
ENSMUSG00000019471	0.956386
ENSMUSG00000108720	0.956106
ENSMUSG00000029798	0.956059
ENSMUSG00000047867	0.95573
ENSMUSG00000088342	0.95573
ENSMUSG00000095740	0.95573
ENSMUSG00000103590	0.95573
ENSMUSG00000089639	0.9557
ENSMUSG00000038402	0.955528
ENSMUSG00000054537	0.955404
ENSMUSG00000022505	0.955365
ENSMUSG00000035227	0.95534
ENSMUSG00000036862	0.95528
ENSMUSG00000036551	0.955258
ENSMUSG00000024340	0.955145
ENSMUSG00000027339	0.955145
ENSMUSG00000028940	0.955145
ENSMUSG00000045569	0.955145
ENSMUSG00000084974	0.955145
ENSMUSG00000105709	0.955145
ENSMUSG00000070526	0.954491
ENSMUSG00000017466	0.954415
ENSMUSG00000104705	0.954383
ENSMUSG00000021067	0.954345
ENSMUSG00000029119	0.954212
ENSMUSG00000030707	0.954166
ENSMUSG00000049281	0.954108
ENSMUSG00000106288	0.953796
ENSMUSG00000055170	0.953789
ENSMUSG00000037487	0.953788
ENSMUSG00000096983	0.953645
ENSMUSG00000053574	0.953528
ENSMUSG00000020392	0.953239
ENSMUSG00000043415	0.953095
ENSMUSG00000035764	0.952817
ENSMUSG00000087052	0.952663
ENSMUSG00000029436	0.952116
ENSMUSG00000044006	0.952103
ENSMUSG00000103785	0.952016
ENSMUSG00000048007	0.951133
ENSMUSG00000024319	0.951027
ENSMUSG00000026275	0.950988
ENSMUSG00000027679	0.950682
ENSMUSG00000021114	0.950677
ENSMUSG00000030084	0.950664
ENSMUSG00000022763	0.95036
ENSMUSG00000029679	0.950326
ENSMUSG00000044345	0.950179
ENSMUSG00000034768	0.950168
ENSMUSG00000042682	0.950119
ENSMUSG00000035713	0.949945
ENSMUSG00000032294	0.949888
ENSMUSG00000002308	0.949801
ENSMUSG00000031604	0.949747
ENSMUSG00000099928	0.949672
ENSMUSG00000056426	0.949509
ENSMUSG00000039164	0.949494
ENSMUSG00000100685	0.949341
ENSMUSG00000055148	0.949067
ENSMUSG00000028005	0.949045
ENSMUSG00000001506	0.948995
ENSMUSG00000087501	0.948581
ENSMUSG00000001707	0.94844
ENSMUSG00000063694	0.948337
ENSMUSG00000038520	0.948093
ENSMUSG00000072898	0.947904
ENSMUSG00000027203	0.947651
ENSMUSG00000032212	0.947462
ENSMUSG00000032737	0.947042
ENSMUSG00000004446	0.946765
ENSMUSG00000026960	0.946735
ENSMUSG00000055114	0.94604
ENSMUSG00000075040	0.946006
ENSMUSG00000044934	0.945721
ENSMUSG00000021492	0.945585
ENSMUSG00000009394	0.945292
ENSMUSG00000097867	0.945061
ENSMUSG00000043154	0.944936
ENSMUSG00000018569	0.944657
ENSMUSG00000097375	0.94435
ENSMUSG00000025591	0.944137
ENSMUSG00000038797	0.943841
ENSMUSG00000001018	0.943711
ENSMUSG00000059327	0.943692
ENSMUSG00000085511	0.943547
ENSMUSG00000024912	0.943419
ENSMUSG00000066178	0.943327
ENSMUSG00000092341	0.943309
ENSMUSG00000021693	0.943198
ENSMUSG00000057541	0.943094
ENSMUSG00000073131	0.942901
ENSMUSG00000052563	0.942769
ENSMUSG00000034714	0.942674
ENSMUSG00000006398	0.942662
ENSMUSG00000001123	0.942324
ENSMUSG00000108547	0.941704
ENSMUSG00000090125	0.941459
ENSMUSG00000086859	0.941349
ENSMUSG00000107534	0.940844
ENSMUSG00000023964	0.940534
ENSMUSG00000027942	0.940377
ENSMUSG00000024099	0.940055
ENSMUSG00000018567	0.939979
ENSMUSG00000106438	0.939953
ENSMUSG00000048787	0.939901
ENSMUSG00000007721	0.939718
ENSMUSG00000035509	0.939115
ENSMUSG00000085238	0.939099
ENSMUSG00000101948	0.938652
ENSMUSG00000054304	0.938602
ENSMUSG00000026020	0.938548
ENSMUSG00000038462	0.938
ENSMUSG00000024346	0.937131
ENSMUSG00000062949	0.936736
ENSMUSG00000025745	0.936488
ENSMUSG00000094461	0.936214
ENSMUSG00000055912	0.936062
ENSMUSG00000046311	0.935882
ENSMUSG00000106825	0.93579
ENSMUSG00000034673	0.935672
ENSMUSG00000097578	0.935122
ENSMUSG00000001542	0.934886
ENSMUSG00000001518	0.934653
ENSMUSG00000074129	0.934421
ENSMUSG00000021408	0.933632
ENSMUSG00000022889	0.933467
ENSMUSG00000063953	0.933361
ENSMUSG00000020190	0.933286
ENSMUSG00000032512	0.933152
ENSMUSG00000068039	0.933068
ENSMUSG00000037089	0.932969
ENSMUSG00000096798	0.932862
ENSMUSG00000049739	0.932661
ENSMUSG00000040859	0.932123
ENSMUSG00000022312	0.932111
ENSMUSG00000021906	0.931917
ENSMUSG00000038970	0.931677
ENSMUSG00000003038	0.931467
ENSMUSG00000021737	0.931287
ENSMUSG00000059361	0.931093
ENSMUSG00000035293	0.931059
ENSMUSG00000086837	0.930846
ENSMUSG00000040738	0.930759
ENSMUSG00000029780	0.930547
ENSMUSG00000085908	0.929883
ENSMUSG00000048644	0.929791
ENSMUSG00000026424	0.929272
ENSMUSG00000044819	0.929272
ENSMUSG00000048215	0.929272
ENSMUSG00000051136	0.929272
ENSMUSG00000080798	0.929272
ENSMUSG00000081670	0.929272
ENSMUSG00000081745	0.929272
ENSMUSG00000084009	0.929272
ENSMUSG00000084320	0.929272
ENSMUSG00000104125	0.929272
ENSMUSG00000107997	0.929272
ENSMUSG00000038383	0.929207
ENSMUSG00000105738	0.929183
ENSMUSG00000090744	0.929029
ENSMUSG00000022098	0.929006
ENSMUSG00000056536	0.928425
ENSMUSG00000042116	0.928385
ENSMUSG00000037855	0.928289
ENSMUSG00000024959	0.928201
ENSMUSG00000097146	0.927808
ENSMUSG00000043964	0.927454
ENSMUSG00000004044	0.927421
ENSMUSG00000028028	0.927243
ENSMUSG00000085267	0.927196
ENSMUSG00000034868	0.927104
ENSMUSG00000071072	0.927025
ENSMUSG00000073481	0.92672
ENSMUSG00000016756	0.926478
ENSMUSG00000043487	0.925984
ENSMUSG00000027424	0.925684
ENSMUSG00000021223	0.925574
ENSMUSG00000097855	0.925509
ENSMUSG00000085174	0.925192
ENSMUSG00000105472	0.925119
ENSMUSG00000027217	0.925048
ENSMUSG00000097777	0.924999
ENSMUSG00000102630	0.924408
ENSMUSG00000019470	0.924403
ENSMUSG00000027300	0.924166
ENSMUSG00000085718	0.924126
ENSMUSG00000026956	0.923872
ENSMUSG00000027131	0.923598
ENSMUSG00000027447	0.923569
ENSMUSG00000060860	0.923494
ENSMUSG00000031486	0.923362
ENSMUSG00000001524	0.923177
ENSMUSG00000024816	0.922951
ENSMUSG00000104338	0.922867
ENSMUSG00000068798	0.92284
ENSMUSG00000014769	0.922824
ENSMUSG00000050144	0.922762
ENSMUSG00000030551	0.922418
ENSMUSG00000002006	0.922307
ENSMUSG00000031565	0.921872
ENSMUSG00000072419	0.921849
ENSMUSG00000086666	0.921833
ENSMUSG00000056598	0.92174
ENSMUSG00000103135	0.920972
ENSMUSG00000090778	0.92074
ENSMUSG00000031981	0.920695
ENSMUSG00000061650	0.920669
ENSMUSG00000002949	0.919975
ENSMUSG00000032323	0.919972
ENSMUSG00000096630	0.919878
ENSMUSG00000033105	0.91985
ENSMUSG00000014301	0.919829
ENSMUSG00000044155	0.919575
ENSMUSG00000027079	0.919287
ENSMUSG00000042625	0.919196
ENSMUSG00000085347	0.918835
ENSMUSG00000059588	0.917752
ENSMUSG00000028654	0.917643
ENSMUSG00000044224	0.917595
ENSMUSG00000031365	0.917397
ENSMUSG00000038055	0.917244
ENSMUSG00000049091	0.91709
ENSMUSG00000052336	0.917084
ENSMUSG00000104701	0.916835
ENSMUSG00000018293	0.916656
ENSMUSG00000022619	0.916194
ENSMUSG00000034206	0.916022
ENSMUSG00000007617	0.915461
ENSMUSG00000086245	0.91545
ENSMUSG00000108304	0.915153
ENSMUSG00000078656	0.915087
ENSMUSG00000056260	0.914892
ENSMUSG00000043126	0.914815
ENSMUSG00000091563	0.914785
ENSMUSG00000087362	0.914756
ENSMUSG00000070493	0.914614
ENSMUSG00000070692	0.914331
ENSMUSG00000046470	0.914163
ENSMUSG00000025786	0.913976
ENSMUSG00000086331	0.913825
ENSMUSG00000046671	0.913585
ENSMUSG00000056429	0.913182
ENSMUSG00000104043	0.913004
ENSMUSG00000026239	0.912456
ENSMUSG00000039231	0.912311
ENSMUSG00000039737	0.911671
ENSMUSG00000074259	0.911663
ENSMUSG00000038422	0.911599
ENSMUSG00000022947	0.911514
ENSMUSG00000025854	0.910961
ENSMUSG00000020327	0.910819
ENSMUSG00000106115	0.910762
ENSMUSG00000028820	0.910688
ENSMUSG00000072944	0.910662
ENSMUSG00000038668	0.910652
ENSMUSG00000045482	0.910485
ENSMUSG00000055371	0.910372
ENSMUSG00000028991	0.909553
ENSMUSG00000037486	0.909218
ENSMUSG00000026174	0.908912
ENSMUSG00000030930	0.908874
ENSMUSG00000022221	0.908696
ENSMUSG00000038346	0.908521
ENSMUSG00000033963	0.908468
ENSMUSG00000021076	0.907826
ENSMUSG00000051207	0.907803
ENSMUSG00000090150	0.90762
ENSMUSG00000051596	0.907416
ENSMUSG00000039697	0.906224
ENSMUSG00000004937	0.905874
ENSMUSG00000024136	0.905826
ENSMUSG00000030956	0.905683
ENSMUSG00000031303	0.905387
ENSMUSG00000028961	0.904831
ENSMUSG00000014554	0.904664
ENSMUSG00000091133	0.904403
ENSMUSG00000035032	0.904203
ENSMUSG00000107628	0.903918
ENSMUSG00000104212	0.903751
ENSMUSG00000021243	0.903647
ENSMUSG00000029581	0.903457
ENSMUSG00000047592	0.902892
ENSMUSG00000067150	0.902819
ENSMUSG00000021252	0.902807
ENSMUSG00000032898	0.902564
ENSMUSG00000019718	0.901694
ENSMUSG00000039183	0.901541
ENSMUSG00000058258	0.901126
ENSMUSG00000026841	0.901123
ENSMUSG00000087383	0.900974
ENSMUSG00000026872	0.900695
ENSMUSG00000032228	0.900652
ENSMUSG00000031158	0.900284
ENSMUSG00000035189	0.900148
ENSMUSG00000042500	0.899978
ENSMUSG00000053742	0.899914
ENSMUSG00000003808	0.899879
ENSMUSG00000031176	0.899876
ENSMUSG00000056671	0.899632
ENSMUSG00000022428	0.899437
ENSMUSG00000048583	0.89902
ENSMUSG00000045746	0.898794
ENSMUSG00000042079	0.898599
ENSMUSG00000071415	0.897935
ENSMUSG00000073468	0.897613
ENSMUSG00000052539	0.897577
ENSMUSG00000021690	0.897573
ENSMUSG00000024827	0.896573
ENSMUSG00000028688	0.896521
ENSMUSG00000022841	0.8964
ENSMUSG00000001657	0.896359
ENSMUSG00000048661	0.896228
ENSMUSG00000058230	0.894879
ENSMUSG00000020610	0.894277
ENSMUSG00000028437	0.894138
ENSMUSG00000033793	0.8938
ENSMUSG00000020706	0.893653
ENSMUSG00000018425	0.893552
ENSMUSG00000027981	0.893515
ENSMUSG00000060938	0.893339
ENSMUSG00000031509	0.893219
ENSMUSG00000035033	0.89308
ENSMUSG00000023092	0.892883
ENSMUSG00000036391	0.89273
ENSMUSG00000024236	0.892517
ENSMUSG00000037405	0.892442
ENSMUSG00000038534	0.892123
ENSMUSG00000096986	0.891837
ENSMUSG00000055547	0.891743
ENSMUSG00000015291	0.891626
ENSMUSG00000055560	0.891541
ENSMUSG00000017400	0.891407
ENSMUSG00000058135	0.891315
ENSMUSG00000078572	0.891293
ENSMUSG00000025139	0.891292
ENSMUSG00000022615	0.890494
ENSMUSG00000026708	0.890381
ENSMUSG00000069114	0.890279
ENSMUSG00000038930	0.890202
ENSMUSG00000097263	0.890185
ENSMUSG00000062070	0.889539
ENSMUSG00000033170	0.889475
ENSMUSG00000019087	0.888776
ENSMUSG00000108094	0.888719
ENSMUSG00000020659	0.888712
ENSMUSG00000083902	0.888596
ENSMUSG00000036078	0.888559
ENSMUSG00000038095	0.888479
ENSMUSG00000029414	0.888144
ENSMUSG00000033285	0.887924
ENSMUSG00000038335	0.887883
ENSMUSG00000002812	0.887695
ENSMUSG00000039879	0.886283
ENSMUSG00000074862	0.886245
ENSMUSG00000021194	0.886166
ENSMUSG00000000792	0.88581
ENSMUSG00000063626	0.885807
ENSMUSG00000003200	0.885625
ENSMUSG00000068580	0.885209
ENSMUSG00000097231	0.885115
ENSMUSG00000019139	0.885022
ENSMUSG00000029622	0.884878
ENSMUSG00000008305	0.88476
ENSMUSG00000032264	0.884426
ENSMUSG00000097268	0.884343
ENSMUSG00000108520	0.884321
ENSMUSG00000028109	0.883593
ENSMUSG00000044229	0.883545
ENSMUSG00000006095	0.883223
ENSMUSG00000075254	0.883208
ENSMUSG00000054266	0.882801
ENSMUSG00000003363	0.882619
ENSMUSG00000052384	0.882511
ENSMUSG00000025532	0.882177
ENSMUSG00000096957	0.882046
ENSMUSG00000020100	0.882008
ENSMUSG00000028965	0.881305
ENSMUSG00000031434	0.88121
ENSMUSG00000020317	0.881156
ENSMUSG00000042284	0.880709
ENSMUSG00000040795	0.880396
ENSMUSG00000059995	0.880102
ENSMUSG00000039958	0.879865
ENSMUSG00000068129	0.879862
ENSMUSG00000039041	0.879717
ENSMUSG00000026117	0.879144
ENSMUSG00000038188	0.878977
ENSMUSG00000095541	0.878821
ENSMUSG00000002227	0.878465
ENSMUSG00000069049	0.87832
ENSMUSG00000020873	0.878307
ENSMUSG00000090399	0.878242
ENSMUSG00000002825	0.877758
ENSMUSG00000020720	0.877693
ENSMUSG00000041846	0.877527
ENSMUSG00000009376	0.877332
ENSMUSG00000036764	0.876883
ENSMUSG00000026959	0.87685
ENSMUSG00000020321	0.876641
ENSMUSG00000048720	0.876431
ENSMUSG00000042506	0.876418
ENSMUSG00000051067	0.876076
ENSMUSG00000034157	0.875693
ENSMUSG00000021718	0.875656
ENSMUSG00000097877	0.874921
ENSMUSG00000026678	0.874862
ENSMUSG00000050677	0.874719
ENSMUSG00000037896	0.874394
ENSMUSG00000028411	0.87384
ENSMUSG00000000561	0.873209
ENSMUSG00000037266	0.872831
ENSMUSG00000036932	0.872577
ENSMUSG00000010066	0.872074
ENSMUSG00000020114	0.871925
ENSMUSG00000017561	0.871864
ENSMUSG00000000776	0.871663
ENSMUSG00000037072	0.871505
ENSMUSG00000090659	0.871192
ENSMUSG00000034151	0.870809
ENSMUSG00000036775	0.870663
ENSMUSG00000029017	0.870564
ENSMUSG00000059142	0.870294
ENSMUSG00000004980	0.86997
ENSMUSG00000020829	0.86982
ENSMUSG00000064145	0.869218
ENSMUSG00000024664	0.869193
ENSMUSG00000022119	0.868892
ENSMUSG00000050844	0.868334
ENSMUSG00000105655	0.86795
ENSMUSG00000021731	0.867928
ENSMUSG00000022702	0.867704
ENSMUSG00000021187	0.867702
ENSMUSG00000068638	0.867037
ENSMUSG00000039621	0.867
ENSMUSG00000075053	0.866969
ENSMUSG00000014907	0.866867
ENSMUSG00000027011	0.866186
ENSMUSG00000050229	0.865371
ENSMUSG00000030842	0.864792
ENSMUSG00000035504	0.864291
ENSMUSG00000049327	0.863875
ENSMUSG00000070697	0.863473
ENSMUSG00000041297	0.862295
ENSMUSG00000022601	0.86219
ENSMUSG00000034998	0.862157
ENSMUSG00000029048	0.862104
ENSMUSG00000026630	0.862102
ENSMUSG00000026207	0.861648
ENSMUSG00000031669	0.861623
ENSMUSG00000025762	0.861585
ENSMUSG00000005103	0.861584
ENSMUSG00000038398	0.861576
ENSMUSG00000032078	0.861332
ENSMUSG00000051817	0.861212
ENSMUSG00000027668	0.860704
ENSMUSG00000095193	0.860321
ENSMUSG00000032977	0.860212
ENSMUSG00000032599	0.859958
ENSMUSG00000024966	0.859722
ENSMUSG00000025209	0.859369
ENSMUSG00000057113	0.859298
ENSMUSG00000025237	0.859031
ENSMUSG00000035847	0.858956
ENSMUSG00000074909	0.858221
ENSMUSG00000018651	0.85785
ENSMUSG00000024479	0.85785
ENSMUSG00000031489	0.857713
ENSMUSG00000027746	0.857375
ENSMUSG00000016252	0.857225
ENSMUSG00000105851	0.857155
ENSMUSG00000078247	0.856996
ENSMUSG00000000600	0.85686
ENSMUSG00000062580	0.856752
ENSMUSG00000032583	0.856736
ENSMUSG00000011171	0.856505
ENSMUSG00000015243	0.856413
ENSMUSG00000031347	0.856332
ENSMUSG00000106961	0.856222
ENSMUSG00000041740	0.856112
ENSMUSG00000070306	0.856027
ENSMUSG00000058486	0.85601
ENSMUSG00000026888	0.855878
ENSMUSG00000005370	0.855728
ENSMUSG00000041870	0.855298
ENSMUSG00000056300	0.855004
ENSMUSG00000016831	0.854991
ENSMUSG00000031712	0.854963
ENSMUSG00000017802	0.854457
ENSMUSG00000040204	0.854401
ENSMUSG00000044763	0.853825
ENSMUSG00000024968	0.853687
ENSMUSG00000024081	0.851527
ENSMUSG00000105265	0.851339
ENSMUSG00000031387	0.850911
ENSMUSG00000001056	0.850543
ENSMUSG00000031320	0.850475
ENSMUSG00000022009	0.850172
ENSMUSG00000051510	0.85005
ENSMUSG00000006389	0.849766
ENSMUSG00000030934	0.849541
ENSMUSG00000022031	0.849455
ENSMUSG00000059964	0.849401
ENSMUSG00000054191	0.849307
ENSMUSG00000105378	0.849306
ENSMUSG00000037416	0.84926
ENSMUSG00000101436	0.84872
ENSMUSG00000001333	0.848591
ENSMUSG00000031242	0.848021
ENSMUSG00000051343	0.847833
ENSMUSG00000098066	0.847808
ENSMUSG00000048251	0.847797
ENSMUSG00000023433	0.847671
ENSMUSG00000099597	0.847551
ENSMUSG00000073403	0.846937
ENSMUSG00000079242	0.846049
ENSMUSG00000037190	0.845214
ENSMUSG00000020513	0.845149
ENSMUSG00000014355	0.844975
ENSMUSG00000024283	0.844951
ENSMUSG00000031775	0.844795
ENSMUSG00000046947	0.844696
ENSMUSG00000064357	0.844117
ENSMUSG00000054434	0.844052
ENSMUSG00000021760	0.843881
ENSMUSG00000030662	0.843675
ENSMUSG00000074365	0.843437
ENSMUSG00000097722	0.843386
ENSMUSG00000030346	0.842651
ENSMUSG00000026648	0.842064
ENSMUSG00000048458	0.841908
ENSMUSG00000059654	0.841835
ENSMUSG00000030689	0.841827
ENSMUSG00000094874	0.841721
ENSMUSG00000105970	0.840803
ENSMUSG00000053768	0.840736
ENSMUSG00000024891	0.840414
ENSMUSG00000020766	0.840197
ENSMUSG00000040263	0.83963
ENSMUSG00000029246	0.839467
ENSMUSG00000039509	0.839382
ENSMUSG00000028270	0.838959
ENSMUSG00000035722	0.838637
ENSMUSG00000078866	0.838202
ENSMUSG00000071636	0.838069
ENSMUSG00000037058	0.837959
ENSMUSG00000041406	0.837777
ENSMUSG00000091537	0.837409
ENSMUSG00000028179	0.837403
ENSMUSG00000026339	0.837354
ENSMUSG00000047281	0.836898
ENSMUSG00000002413	0.836287
ENSMUSG00000036678	0.835227
ENSMUSG00000019505	0.834571
ENSMUSG00000061086	0.834528
ENSMUSG00000052707	0.834341
ENSMUSG00000068086	0.834296
ENSMUSG00000085864	0.834197
ENSMUSG00000030824	0.833837
ENSMUSG00000003500	0.833694
ENSMUSG00000026857	0.83336
ENSMUSG00000026270	0.833342
ENSMUSG00000024335	0.833184
ENSMUSG00000015312	0.832726
ENSMUSG00000043623	0.832589
ENSMUSG00000035575	0.832575
ENSMUSG00000073723	0.832451
ENSMUSG00000105071	0.832436
ENSMUSG00000027963	0.832315
ENSMUSG00000020015	0.832275
ENSMUSG00000020593	0.832183
ENSMUSG00000090693	0.831974
ENSMUSG00000025417	0.831464
ENSMUSG00000020009	0.831238
ENSMUSG00000097637	0.831101
ENSMUSG00000019917	0.830559
ENSMUSG00000024217	0.830399
ENSMUSG00000018841	0.830193
ENSMUSG00000103149	0.830058
ENSMUSG00000028583	0.830031
ENSMUSG00000035284	0.829982
ENSMUSG00000026353	0.829522
ENSMUSG00000048429	0.829399
ENSMUSG00000000838	0.82939
ENSMUSG00000050846	0.829155
ENSMUSG00000092438	0.829108
ENSMUSG00000034947	0.829043
ENSMUSG00000106669	0.828978
ENSMUSG00000025323	0.828297
ENSMUSG00000083191	0.828146
ENSMUSG00000025144	0.828137
ENSMUSG00000038738	0.827759
ENSMUSG00000108621	0.827675
ENSMUSG00000037149	0.82743
ENSMUSG00000029823	0.827414
ENSMUSG00000002280	0.827344
ENSMUSG00000018433	0.827016
ENSMUSG00000042359	0.826673
ENSMUSG00000040455	0.826273
ENSMUSG00000025925	0.825981
ENSMUSG00000022672	0.825719
ENSMUSG00000061136	0.825502
ENSMUSG00000024571	0.825096
ENSMUSG00000045348	0.82484
ENSMUSG00000026932	0.824726
ENSMUSG00000034957	0.824446
ENSMUSG00000017677	0.824296
ENSMUSG00000108213	0.824104
ENSMUSG00000026479	0.824024
ENSMUSG00000024603	0.823518
ENSMUSG00000024922	0.823379
ENSMUSG00000034543	0.822949
ENSMUSG00000025184	0.82215
ENSMUSG00000045515	0.821468
ENSMUSG00000005881	0.821241
ENSMUSG00000018076	0.820493
ENSMUSG00000078490	0.820315
ENSMUSG00000000739	0.820309
ENSMUSG00000033906	0.819924
ENSMUSG00000002948	0.819746
ENSMUSG00000043535	0.819599
ENSMUSG00000030530	0.81954
ENSMUSG00000066640	0.819501
ENSMUSG00000023861	0.818949
ENSMUSG00000022856	0.818942
ENSMUSG00000078773	0.818522
ENSMUSG00000104279	0.818284
ENSMUSG00000030741	0.818199
ENSMUSG00000032563	0.818029
ENSMUSG00000020463	0.817503
ENSMUSG00000024792	0.816624
ENSMUSG00000031917	0.816522
ENSMUSG00000029415	0.816512
ENSMUSG00000075703	0.816337
ENSMUSG00000090840	0.816293
ENSMUSG00000037905	0.81621
ENSMUSG00000050714	0.815843
ENSMUSG00000028669	0.81543
ENSMUSG00000054611	0.815265
ENSMUSG00000030595	0.814994
ENSMUSG00000003762	0.814784
ENSMUSG00000041020	0.814422
ENSMUSG00000016257	0.814338
ENSMUSG00000052684	0.813744
ENSMUSG00000028540	0.813681
ENSMUSG00000027599	0.813248
ENSMUSG00000026062	0.812997
ENSMUSG00000003848	0.812994
ENSMUSG00000026234	0.812736
ENSMUSG00000085379	0.812572
ENSMUSG00000040952	0.812324
ENSMUSG00000022500	0.811953
ENSMUSG00000039321	0.811226
ENSMUSG00000038576	0.811202
ENSMUSG00000029836	0.810436
ENSMUSG00000004098	0.810244
ENSMUSG00000059070	0.810089
ENSMUSG00000027770	0.809767
ENSMUSG00000021701	0.809251
ENSMUSG00000044548	0.808811
ENSMUSG00000043445	0.808768
ENSMUSG00000027288	0.808707
ENSMUSG00000107846	0.808687
ENSMUSG00000072704	0.808565
ENSMUSG00000028798	0.808382
ENSMUSG00000034192	0.808296
ENSMUSG00000063652	0.807912
ENSMUSG00000032469	0.807896
ENSMUSG00000022962	0.807863
ENSMUSG00000028811	0.807474
ENSMUSG00000041278	0.807396
ENSMUSG00000028932	0.807384
ENSMUSG00000047040	0.807042
ENSMUSG00000020904	0.80691
ENSMUSG00000090941	0.806723
ENSMUSG00000021250	0.805588
ENSMUSG00000020973	0.805364
ENSMUSG00000028148	0.805019
ENSMUSG00000072754	0.804956
ENSMUSG00000009731	0.804902
ENSMUSG00000027547	0.80474
ENSMUSG00000028163	0.804603
ENSMUSG00000009927	0.804592
ENSMUSG00000026895	0.804471
ENSMUSG00000030276	0.80414
ENSMUSG00000025198	0.803219
ENSMUSG00000027967	0.802657
ENSMUSG00000028608	0.802636
ENSMUSG00000034154	0.802347
ENSMUSG00000075232	0.802317
ENSMUSG00000017057	0.802074
ENSMUSG00000034785	0.801952
ENSMUSG00000025366	0.801891
ENSMUSG00000031068	0.801757
ENSMUSG00000032332	0.801512
ENSMUSG00000032249	0.801482
ENSMUSG00000001348	0.801252
ENSMUSG00000024878	0.801011
ENSMUSG00000021360	0.80096
ENSMUSG00000024181	0.800658
